# Supplementary material for: Tris(ethyl­enediamine)­nickel(II) 1H-pyrazole-3,5-dicarboxyl­ate 1.67-hydrate
Source: Acta Crystallogr Sect E Struct Rep Online. 2010 Jul 14;66(Pt 8):m925–6. doi: 10.1107/S1600536810027066 (PMC3007365; doi:10.1107/S1600536810027066)
Supplement: Supplementary file 1 [file e-66-0m925-sup1.cif]

##############################################################################
###                                                                        ###
###        Electronic paper (Acta Crystallographica Section E)             ###
###                                                                        ###
##############################################################################
#                                                                            #
# This CIF contains the data in a paper accepted for publication in Acta     #
# Crystallographica Section E. It conforms to the requirements of Notes      #
# for Authors for Section E, and has been peer reviewed under the auspices   #
# of the IUCr Commission on Journals.                                        #
#                                                                            #
# Full details of the Crystallographic Information File format               #
# are given in the paper "The Crystallographic Information File (CIF):       #
# a New Standard Archive File for Crystallography" by S. R. Hall, F. H.      #
# Allen and I. D. Brown [Acta Cryst. (1991), A47, 655-685].                  #
#                                                                            #
# The current version of the core CIF dictionary is obtainable from          #
# ftp://ftp.iucr.org/pub/cif_core.dic. The current version number is 2.4.    #
#                                                                            #
# Software is freely available for graphical display of the structure(s) in  #
# this CIF.  For information consult the CIF home page http://www.iucr.org/  #
# cif/home.html                                                              #
#                                                                            #
# This file may be used for bona fide research purposes within the           #
# scientific community so long as proper attribution is given to the journal # 
# article from which it was obtained.                                        #
#                                                                            #
##############################################################################
                                             
data_I
_audit_creation_method     SHELXL-97
_chemical_name_systematic
;
Tris(ethylenediamine)nickel(II) 1<i>H</i>-pyrazole-3,5-dicarboxylate
1.67-hydrate
;
_chemical_name_common     ?
_chemical_formula_moiety     'C6 H24 N6 Ni1 2+, C5 H2 N2 O4 2-, 1.67(H2 O)'
_chemical_formula_sum     'C11 H29.33 N8 Ni O5.67'
_chemical_formula_iupac     '[Ni (C2 H8 N2)3] (C5 H2 N2 O4), 1.67H2 O'
_chemical_formula_weight     423.133
_chemical_melting_point     ?
_symmetry_cell_setting     triclinic
_symmetry_space_group_name_H-M     'P -1'
_symmetry_space_group_name_Hall     '-P 1'
loop_
    _symmetry_equiv_pos_as_xyz
    'x, y, z'
    '-x, -y, -z'
_cell_length_a     12.8145(7)
_cell_length_b     12.9218(7)
_cell_length_c     18.6311(13)
_cell_angle_alpha     72.008(5)
_cell_angle_beta     75.446(5)
_cell_angle_gamma     73.480(4)
_cell_volume     2767.5(3)
_cell_formula_units_Z     6
_cell_measurement_reflns_used     64545
_cell_measurement_theta_min     1.68
_cell_measurement_theta_max     27.23
_cell_measurement_temperature     296
_exptl_crystal_description     Prism
_exptl_crystal_colour     violet
_exptl_crystal_size_max     0.520
_exptl_crystal_size_mid     0.353
_exptl_crystal_size_min     0.070
_exptl_crystal_density_diffrn     1.523
_exptl_crystal_density_meas     ?
_exptl_crystal_density_method     'not measured'
_exptl_crystal_F_000     1348
_exptl_absorpt_coefficient_mu     1.096
_exptl_absorpt_correction_type     integration
_exptl_absorpt_process_details     '(X-RED32; Stoe & Cie, 2002)'
_exptl_absorpt_correction_T_min     0.5819
_exptl_absorpt_correction_T_max     0.9492
_exptl_special_details
;
;
_diffrn_ambient_temperature     296
_diffrn_radiation_type     MoK\a
_diffrn_radiation_wavelength     0.71073
_diffrn_radiation_source     'fine-focus sealed tube'
_diffrn_radiation_monochromator     graphite
_diffrn_measurement_device_type     'Stoe IPDS 2'
_diffrn_measurement_method     'w-scan rotation'
_diffrn_detector_area_resol_mean     ?
_diffrn_reflns_number     42996
_diffrn_reflns_av_R_equivalents     0.0905
_diffrn_reflns_av_sigmaI/netI     0.1032
_diffrn_reflns_theta_min     1.68
_diffrn_reflns_theta_max     26.50
_diffrn_reflns_theta_full     26.50
_diffrn_measured_fraction_theta_max     1.000
_diffrn_measured_fraction_theta_full     1.000
_diffrn_reflns_limit_h_min     -16
_diffrn_reflns_limit_h_max     16
_diffrn_reflns_limit_k_min     -16
_diffrn_reflns_limit_k_max     16
_diffrn_reflns_limit_l_min     -23
_diffrn_reflns_limit_l_max     23
_diffrn_standards_number     0
_diffrn_standards_interval_count     .
_diffrn_standards_interval_time     .
_diffrn_standards_decay_%     ?
_refine_special_details
;
Refinement of <i>F</i>^2^ against ALL reflections. The weighted <i>R</i>-factor
<i>wR</i> and goodness of fit <i>S</i> are based on <i>F</i>^2^, conventional
<i>R</i>-factors <i>R</i> are based on <i>F</i>, with <i>F</i> set to zero for
negative <i>F</i>^2^. The threshold expression of <i>F</i>^2^ >
\s(<i>F</i>^2^) is used only for calculating <i>R</i>-factors(gt) <i>etc</i>.
and is not relevant to the choice of reflections for refinement.
<i>R</i>-factors based on <i>F</i>^2^ are statistically about twice as large
as those based on <i>F</i>, and <i>R</i>- factors based on ALL data will be
even larger.
;
_reflns_number_total     11465
_reflns_number_gt     6232
_reflns_threshold_expression     I>2\s(I)
_refine_ls_structure_factor_coef     Fsqd
_refine_ls_matrix_type     full
_refine_ls_R_factor_all     0.1190
_refine_ls_R_factor_gt     0.0581
_refine_ls_wR_factor_gt     0.1276
_refine_ls_wR_factor_ref     0.1464
_refine_ls_goodness_of_fit_ref     0.912
_refine_ls_restrained_S_all     0.912
_refine_ls_number_reflns     11465
_refine_ls_number_parameters     706
_refine_ls_number_restraints     15
_refine_ls_hydrogen_treatment     mixed
_refine_ls_weighting_scheme     calc
_refine_ls_weighting_details
                 'calc w=1/[\s^2^(Fo^2^)+(0.0702P)^2^] where P=(Fo^2^+2Fc^2^)/3'
_atom_sites_solution_hydrogens     geom
_atom_sites_solution_primary     direct
_atom_sites_solution_secondary     difmap
_refine_ls_shift/su_max     0.001
_refine_ls_shift/su_mean     0.000
_refine_diff_density_max     1.249
_refine_diff_density_min     -1.589
_refine_ls_extinction_method     none
_refine_ls_extinction_coef     ?
loop_
    _atom_type_symbol
    _atom_type_description
    _atom_type_scat_dispersion_real
    _atom_type_scat_dispersion_imag
    _atom_type_scat_source
    'C' 'C' 0.0033 0.0016
                         'International Tables Vol C Tables 4.2.6.8 and 6.1.1.4'
    'H' 'H' 0.0000 0.0000
                         'International Tables Vol C Tables 4.2.6.8 and 6.1.1.4'
    'N' 'N' 0.0061 0.0033
                         'International Tables Vol C Tables 4.2.6.8 and 6.1.1.4'
    'O' 'O' 0.0106 0.0060
                         'International Tables Vol C Tables 4.2.6.8 and 6.1.1.4'
    'Ni' 'Ni' 0.3393 1.1124
                         'International Tables Vol C Tables 4.2.6.8 and 6.1.1.4'
_computing_data_collection     'X-AREA (Stoe & Cie, 2002)'
_computing_cell_refinement     'X-AREA (Stoe & Cie, 2002)'
_computing_data_reduction     'X-RED32 (Stoe & Cie, 2002)'
_computing_structure_solution     'SHELXS97 (Sheldrick, 2008)'
_computing_structure_refinement     'SHELXL97 (Sheldrick, 2008)'
_computing_molecular_graphics     'ORTEP-3 for Windows (Farrugia, 1997)'
_computing_publication_material
                                'WinGX (Farrugia, 1999) and PLATON (Spek, 2009)'
loop_
    _atom_site_type_symbol
    _atom_site_label
    _atom_site_fract_x
    _atom_site_fract_y
    _atom_site_fract_z
    _atom_site_U_iso_or_equiv
    _atom_site_adp_type
    _atom_site_calc_flag
    _atom_site_refinement_flags
    _atom_site_occupancy
    _atom_site_disorder_assembly
    _atom_site_disorder_group
    C C1 0.5179(5) 0.8673(4) 0.6477(3) 0.0582(15) Uani d . 1 . .
    H H1A 0.5433 0.7870 0.6561 0.070 Uiso calc R 1 . .
    H H1B 0.4812 0.8958 0.6036 0.070 Uiso calc R 1 . .
    C C2 0.4380(5) 0.8948(4) 0.7174(4) 0.0583(15) Uani d . 1 . .
    H H2A 0.3731 0.8652 0.7260 0.070 Uiso calc R 1 . .
    H H2B 0.4727 0.8617 0.7624 0.070 Uiso calc R 1 . .
    C C3 0.4048(5) 1.2976(5) 0.5923(4) 0.0623(16) Uani d . 1 . .
    H H3A 0.3873 1.3782 0.5837 0.075 Uiso calc R 1 . .
    H H3B 0.3360 1.2739 0.6021 0.075 Uiso calc R 1 . .
    C C4 0.4784(5) 1.2657(5) 0.5223(4) 0.0604(15) Uani d . 1 . .
    H H4A 0.4393 1.2947 0.4793 0.073 Uiso calc R 1 . .
    H H4B 0.5437 1.2963 0.5087 0.073 Uiso calc R 1 . .
    C C5 0.7686(4) 1.0853(5) 0.6721(3) 0.0574(15) Uani d . 1 . .
    H H5A 0.8242 1.1282 0.6614 0.069 Uiso calc R 1 . .
    H H5B 0.8059 1.0077 0.6756 0.069 Uiso calc R 1 . .
    C C6 0.6919(4) 1.0963(5) 0.7464(3) 0.0573(14) Uani d . 1 . .
    H H6A 0.7323 1.0635 0.7886 0.069 Uiso calc R 1 . .
    H H6B 0.6604 1.1745 0.7449 0.069 Uiso calc R 1 . .
    N N1 0.6134(3) 0.9188(3) 0.6332(3) 0.0513(11) Uani d . 1 . .
    H H1C 0.6499 0.9231 0.5847 0.062 Uiso calc R 1 . .
    H H1D 0.6606 0.8775 0.6654 0.062 Uiso calc R 1 . .
    N N2 0.4062(3) 1.0173(3) 0.7039(3) 0.0523(11) Uani d . 1 . .
    H H2C 0.3767 1.0359 0.7487 0.063 Uiso calc R 1 . .
    H H2D 0.3553 1.0461 0.6732 0.063 Uiso calc R 1 . .
    N N3 0.4596(3) 1.2453(3) 0.6588(3) 0.0543(12) Uani d . 1 . .
    H H3C 0.4091 1.2420 0.7023 0.065 Uiso calc R 1 . .
    H H3D 0.5062 1.2857 0.6591 0.065 Uiso calc R 1 . .
    N N4 0.5103(3) 1.1424(3) 0.5405(3) 0.0499(11) Uani d . 1 . .
    H H4C 0.5694 1.1204 0.5062 0.060 Uiso calc R 1 . .
    H H4D 0.4542 1.1152 0.5383 0.060 Uiso calc R 1 . .
    N N5 0.7031(3) 1.1269(3) 0.6100(3) 0.0474(10) Uani d . 1 . .
    H H5C 0.7399 1.0975 0.5703 0.057 Uiso calc R 1 . .
    H H5D 0.6925 1.2017 0.5934 0.057 Uiso calc R 1 . .
    N N6 0.6034(3) 1.0385(4) 0.7576(3) 0.0546(12) Uani d . 1 . .
    H H6C 0.5470 1.0595 0.7939 0.065 Uiso calc R 1 . .
    H H6D 0.6290 0.9641 0.7729 0.065 Uiso calc R 1 . .
    Ni Ni1 0.54902(5) 1.08143(5) 0.65171(4) 0.04029(17) Uani d . 1 . .
    C C7 0.0582(4) 0.1370(4) 0.4329(3) 0.0499(13) Uani d . 1 . .
    H H7A 0.1290 0.1529 0.4299 0.060 Uiso calc R 1 . .
    H H7B 0.0690 0.0572 0.4407 0.060 Uiso calc R 1 . .
    C C8 -0.0235(4) 0.1734(4) 0.4997(3) 0.0521(13) Uani d . 1 . .
    H H8A -0.0918 0.1503 0.5065 0.063 Uiso calc R 1 . .
    H H8B 0.0068 0.1393 0.5465 0.063 Uiso calc R 1 . .
    C C9 -0.2880(4) 0.3775(5) 0.3375(3) 0.0557(14) Uani d . 1 . .
    H H9A -0.3128 0.4569 0.3336 0.067 Uiso calc R 1 . .
    H H9B -0.3524 0.3473 0.3456 0.067 Uiso calc R 1 . .
    C C10 -0.2115(5) 0.3580(5) 0.2650(4) 0.0601(15) Uani d . 1 . .
    H H10A -0.1920 0.2790 0.2670 0.072 Uiso calc R 1 . .
    H H10B -0.2479 0.3980 0.2213 0.072 Uiso calc R 1 . .
    C C11 -0.0287(4) 0.5638(4) 0.3781(3) 0.0556(14) Uani d . 1 . .
    H H11A -0.0032 0.5307 0.4267 0.067 Uiso calc R 1 . .
    H H11B -0.0472 0.6443 0.3696 0.067 Uiso calc R 1 . .
    C C12 0.0612(4) 0.5309(4) 0.3144(3) 0.0540(14) Uani d . 1 . .
    H H12A 0.0377 0.5672 0.2653 0.065 Uiso calc R 1 . .
    H H12B 0.1276 0.5534 0.3136 0.065 Uiso calc R 1 . .
    N N7 0.0171(3) 0.1960(3) 0.3615(3) 0.0473(11) Uani d . 1 . .
    H H7C -0.0282 0.1595 0.3543 0.057 Uiso calc R 1 . .
    H H7D 0.0741 0.1986 0.3218 0.057 Uiso calc R 1 . .
    N N8 -0.0452(3) 0.2964(3) 0.4829(3) 0.0485(11) Uani d . 1 . .
    H H8C 0.0127 0.3174 0.4889 0.058 Uiso calc R 1 . .
    H H8D -0.1059 0.3225 0.5146 0.058 Uiso calc R 1 . .
    N N9 -0.2290(3) 0.3226(3) 0.4019(2) 0.0465(10) Uani d . 1 . .
    H H9C -0.2230 0.2484 0.4143 0.056 Uiso calc R 1 . .
    H H9D -0.2658 0.3483 0.4431 0.056 Uiso calc R 1 . .
    N N10 -0.1108(3) 0.3976(4) 0.2566(3) 0.0548(11) Uani d . 1 . .
    H H10C -0.1229 0.4719 0.2357 0.066 Uiso calc R 1 . .
    H H10D -0.0547 0.3640 0.2255 0.066 Uiso calc R 1 . .
    N N11 -0.1269(3) 0.5248(3) 0.3801(3) 0.0494(11) Uani d . 1 . .
    H H11C -0.1627 0.5692 0.3418 0.059 Uiso calc R 1 . .
    H H11D -0.1736 0.5257 0.4251 0.059 Uiso calc R 1 . .
    N N12 0.0836(3) 0.4093(3) 0.3281(3) 0.0491(11) Uani d . 1 . .
    H H12C 0.1272 0.3759 0.3637 0.059 Uiso calc R 1 . .
    H H12D 0.1188 0.3892 0.2845 0.059 Uiso calc R 1 . .
    Ni Ni2 -0.06954(5) 0.35919(5) 0.36689(4) 0.03914(17) Uani d . 1 . .
    C C13 0.2460(5) 0.4831(4) 0.0518(3) 0.0571(15) Uani d . 1 . .
    H H13A 0.2734 0.4037 0.0720 0.069 Uiso calc R 1 . .
    H H13B 0.2123 0.4937 0.0082 0.069 Uiso calc R 1 . .
    C C14 0.1618(4) 0.5309(4) 0.1126(3) 0.0565(15) Uani d . 1 . .
    H H14A 0.0991 0.4961 0.1279 0.068 Uiso calc R 1 . .
    H H14B 0.1943 0.5170 0.1574 0.068 Uiso calc R 1 . .
    C C15 0.1245(5) 0.9129(5) -0.0625(4) 0.0708(17) Uani d . 1 . .
    H H15A 0.1061 0.9934 -0.0827 0.085 Uiso calc R 1 . .
    H H15B 0.0564 0.8866 -0.0451 0.085 Uiso calc R 1 . .
    C C16 0.1991(6) 0.8584(5) -0.1240(4) 0.0714(17) Uani d . 1 . .
    H H16A 0.1615 0.8743 -0.1666 0.086 Uiso calc R 1 . .
    H H16B 0.2658 0.8872 -0.1430 0.086 Uiso calc R 1 . .
    C C17 0.4890(4) 0.7190(5) 0.0333(4) 0.0573(15) Uani d . 1 . .
    H H17A 0.5539 0.7505 0.0167 0.069 Uiso calc R 1 . .
    H H17B 0.5128 0.6385 0.0506 0.069 Uiso calc R 1 . .
    C C18 0.4118(4) 0.7649(5) 0.0977(4) 0.0575(15) Uani d . 1 . .
    H H18A 0.4490 0.7450 0.1410 0.069 Uiso calc R 1 . .
    H H18B 0.3911 0.8457 0.0808 0.069 Uiso calc R 1 . .
    N N13 0.3379(4) 0.5407(3) 0.0279(3) 0.0564(12) Uani d . 1 . .
    H H13C 0.3777 0.5303 -0.0176 0.068 Uiso calc R 1 . .
    H H13D 0.3828 0.5135 0.0628 0.068 Uiso calc R 1 . .
    N N14 0.1256(4) 0.6523(4) 0.0802(3) 0.0574(12) Uani d . 1 . .
    H H14C 0.0917 0.6864 0.1181 0.069 Uiso calc R 1 . .
    H H14D 0.0777 0.6656 0.0487 0.069 Uiso calc R 1 . .
    N N15 0.1838(4) 0.8835(4) 0.0012(3) 0.0621(13) Uani d . 1 . .
    H H15C 0.1357 0.8944 0.0440 0.075 Uiso calc R 1 . .
    H H15D 0.2324 0.9270 -0.0097 0.075 Uiso calc R 1 . .
    N N16 0.2278(4) 0.7364(4) -0.0897(3) 0.0586(12) Uani d . 1 . .
    H H16C 0.2857 0.7035 -0.1201 0.070 Uiso calc R 1 . .
    H H16D 0.1699 0.7063 -0.0839 0.070 Uiso calc R 1 . .
    N N17 0.4282(4) 0.7491(4) -0.0312(3) 0.0592(13) Uani d . 1 . .
    H H17C 0.4643 0.7086 -0.0652 0.071 Uiso calc R 1 . .
    H H17D 0.4217 0.8220 -0.0555 0.071 Uiso calc R 1 . .
    N N18 0.3118(4) 0.7189(4) 0.1212(3) 0.0594(12) Uani d . 1 . .
    H H18C 0.2560 0.7627 0.1461 0.071 Uiso calc R 1 . .
    H H18D 0.3254 0.6499 0.1528 0.071 Uiso calc R 1 . .
    Ni Ni3 0.26857(5) 0.71329(5) 0.01860(4) 0.04165(18) Uani d . 1 . .
    C C19 0.2427(4) 0.0035(4) 0.5734(3) 0.0423(12) Uani d . 1 . .
    C C20 0.1570(4) 0.0170(4) 0.6440(3) 0.0383(11) Uani d . 1 . .
    C C21 0.1256(4) 0.1049(4) 0.6794(3) 0.0438(12) Uani d . 1 . .
    H H21 0.1559 0.1673 0.6652 0.053 Uiso calc R 1 . .
    C C22 0.0413(4) 0.0806(4) 0.7392(3) 0.0410(11) Uani d . 1 . .
    C C23 -0.0293(4) 0.1371(4) 0.7996(3) 0.0498(13) Uani d . 1 . .
    N N19 0.0961(3) -0.0585(3) 0.6795(2) 0.0448(10) Uani d . 1 . .
    N N20 0.0263(3) -0.0180(3) 0.7365(2) 0.0463(10) Uani d . 1 . .
    H H20 -0.0230 -0.0511 0.7682 0.056 Uiso calc R 1 . .
    O O1 0.2991(3) 0.0760(3) 0.5451(2) 0.0532(9) Uani d . 1 . .
    O O2 0.2527(3) -0.0794(3) 0.5490(2) 0.0597(10) Uani d . 1 . .
    O O3 -0.1076(3) 0.0967(3) 0.8401(2) 0.0678(12) Uani d . 1 . .
    O O4 -0.0034(3) 0.2208(3) 0.8036(2) 0.0678(12) Uani d . 1 . .
    C C24 0.3028(4) 0.5553(4) 0.4199(3) 0.0475(13) Uani d . 1 . .
    C C25 0.3711(4) 0.5281(4) 0.3483(3) 0.0405(11) Uani d . 1 . .
    C C26 0.3625(4) 0.4521(4) 0.3106(3) 0.0424(12) Uani d . 1 . .
    H H26 0.3120 0.4066 0.3262 0.051 Uiso calc R 1 . .
    C C27 0.4437(4) 0.4588(4) 0.2468(3) 0.0410(11) Uani d . 1 . .
    C C28 0.4774(4) 0.4047(4) 0.1820(3) 0.0508(13) Uani d . 1 . .
    N N21 0.4528(3) 0.5795(3) 0.3084(3) 0.0476(11) Uani d . 1 . .
    N N22 0.4953(3) 0.5362(3) 0.2476(2) 0.0479(11) Uani d . 1 . .
    H H22 0.5496 0.5557 0.2128 0.057 Uiso calc R 1 . .
    O O5 0.3164(4) 0.6324(3) 0.4400(2) 0.0716(12) Uani d . 1 . .
    O O6 0.2352(3) 0.4949(3) 0.4575(2) 0.0657(12) Uani d . 1 . .
    O O7 0.4196(4) 0.3450(4) 0.1783(3) 0.0773(13) Uani d . 1 . .
    O O8 0.5616(4) 0.4255(4) 0.1348(3) 0.0832(14) Uani d . 1 . .
    C C29 0.3700(5) 0.0707(6) 0.9111(4) 0.0794(8) Uani d . 1 . .
    C C30 0.2975(5) 0.1155(6) 0.9743(4) 0.0794(8) Uani d . 1 . .
    C C31 0.1929(4) 0.1807(4) 0.9841(3) 0.0474(13) Uani d . 1 . .
    H H31 0.1464 0.2116 0.9481 0.057 Uiso calc R 1 . .
    C C32 0.1700(4) 0.1916(4) 1.0591(3) 0.0450(12) Uani d . 1 . .
    C C33 0.0673(4) 0.2544(4) 1.1000(3) 0.0496(13) Uani d . 1 . .
    N N23 0.3316(3) 0.0913(3) 1.0412(3) 0.0537(12) Uani d . 1 . .
    H H23 0.3956 0.0506 1.0493 0.064 Uiso calc R 1 . .
    N N24 0.2560(4) 0.1369(4) 1.0951(3) 0.0526(11) Uani d . 1 . .
    O O9 0.3421(3) 0.1163(4) 0.8460(3) 0.0794(8) Uani d . 1 . .
    O O10 0.4521(3) -0.0015(4) 0.9213(3) 0.0794(8) Uani d . 1 . .
    O O11 0.0524(4) 0.2313(3) 1.1713(2) 0.0737(12) Uani d . 1 . .
    O O12 0.0028(3) 0.3259(3) 1.0575(2) 0.0560(10) Uani d . 1 . .
    O O1W 0.1964(5) 0.2779(5) 0.7625(3) 0.0983(16) Uani d D 1 . .
    H H1W1 0.132(3) 0.273(7) 0.768(5) 0.147 Uiso d D 1 . .
    H H2W1 0.229(6) 0.225(6) 0.793(5) 0.147 Uiso d D 1 . .
    O O2W 0.1946(4) 0.2970(3) 0.4715(3) 0.0768(13) Uani d D 1 . .
    H H1W2 0.221(6) 0.347(4) 0.473(4) 0.115 Uiso d D 1 . .
    H H2W2 0.223(6) 0.237(3) 0.499(4) 0.115 Uiso d D 1 . .
    O O3W 0.2482(4) 0.2325(4) 0.2382(3) 0.0741(12) Uani d D 1 . .
    H H1W3 0.301(4) 0.264(6) 0.218(3) 0.111 Uiso d D 1 . .
    H H2W3 0.219(5) 0.231(6) 0.203(3) 0.111 Uiso d D 1 . .
    O O4W 0.6821(4) 0.6201(4) 0.1617(3) 0.0881(16) Uani d D 1 . .
    H H1W4 0.698(6) 0.672(5) 0.171(5) 0.132 Uiso d D 1 . .
    H H2W4 0.737(4) 0.590(6) 0.134(4) 0.132 Uiso d D 1 . .
    O O5W 0.8951(3) 0.5382(3) 0.0821(2) 0.0658(11) Uani d D 1 . .
    H H1W5 0.918(5) 0.4715(19) 0.081(4) 0.099 Uiso d D 1 . .
    H H2W5 0.924(5) 0.576(4) 0.040(2) 0.099 Uiso d D 1 . .
loop_
    _atom_site_aniso_label
    _atom_site_aniso_U_11
    _atom_site_aniso_U_22
    _atom_site_aniso_U_33
    _atom_site_aniso_U_12
    _atom_site_aniso_U_13
    _atom_site_aniso_U_23
    C1 0.068(4) 0.048(3) 0.061(4) -0.016(3) -0.004(3) -0.021(3)
    C2 0.061(3) 0.051(3) 0.063(4) -0.021(3) 0.000(3) -0.015(3)
    C3 0.051(3) 0.050(3) 0.084(5) -0.003(3) -0.011(3) -0.022(3)
    C4 0.055(3) 0.058(3) 0.063(4) -0.010(3) -0.017(3) -0.006(3)
    C5 0.042(3) 0.072(4) 0.056(4) -0.016(3) -0.006(3) -0.013(3)
    C6 0.059(3) 0.066(4) 0.051(4) -0.016(3) -0.012(3) -0.018(3)
    N1 0.051(2) 0.052(3) 0.051(3) -0.011(2) -0.003(2) -0.019(2)
    N2 0.048(2) 0.057(3) 0.057(3) -0.015(2) -0.003(2) -0.022(2)
    N3 0.047(2) 0.053(3) 0.069(3) -0.017(2) 0.000(2) -0.026(2)
    N4 0.047(2) 0.051(3) 0.051(3) -0.013(2) -0.005(2) -0.014(2)
    N5 0.042(2) 0.050(2) 0.049(3) -0.011(2) -0.003(2) -0.014(2)
    N6 0.045(2) 0.065(3) 0.054(3) -0.015(2) -0.002(2) -0.020(2)
    Ni1 0.0378(3) 0.0423(3) 0.0431(4) -0.0097(3) -0.0033(3) -0.0166(3)
    C7 0.048(3) 0.037(3) 0.064(4) -0.008(2) -0.012(3) -0.012(3)
    C8 0.050(3) 0.046(3) 0.053(4) -0.012(3) -0.009(3) -0.002(3)
    C9 0.043(3) 0.059(3) 0.063(4) -0.006(3) -0.013(3) -0.015(3)
    C10 0.064(4) 0.058(3) 0.062(4) -0.003(3) -0.021(3) -0.023(3)
    C11 0.062(3) 0.044(3) 0.061(4) -0.012(3) -0.006(3) -0.017(3)
    C12 0.055(3) 0.042(3) 0.059(4) -0.018(3) 0.003(3) -0.008(3)
    N7 0.045(2) 0.043(2) 0.057(3) -0.0115(19) -0.005(2) -0.019(2)
    N8 0.044(2) 0.046(2) 0.056(3) -0.011(2) -0.006(2) -0.017(2)
    N9 0.043(2) 0.047(2) 0.046(3) -0.0086(19) -0.005(2) -0.012(2)
    N10 0.048(2) 0.054(3) 0.054(3) -0.003(2) -0.007(2) -0.011(2)
    N11 0.045(2) 0.042(2) 0.054(3) -0.0074(19) 0.004(2) -0.014(2)
    N12 0.040(2) 0.042(2) 0.059(3) -0.0080(19) -0.002(2) -0.011(2)
    Ni2 0.0380(3) 0.0353(3) 0.0421(4) -0.0070(3) -0.0037(3) -0.0110(3)
    C13 0.071(4) 0.044(3) 0.057(4) -0.017(3) -0.010(3) -0.013(3)
    C14 0.058(3) 0.054(3) 0.055(4) -0.021(3) 0.003(3) -0.013(3)
    C15 0.079(4) 0.055(4) 0.070(5) 0.009(3) -0.026(4) -0.017(3)
    C16 0.088(5) 0.070(4) 0.043(4) -0.003(4) -0.014(3) -0.008(3)
    C17 0.050(3) 0.053(3) 0.074(4) -0.010(3) -0.011(3) -0.025(3)
    C18 0.062(3) 0.054(3) 0.066(4) -0.010(3) -0.016(3) -0.027(3)
    N13 0.057(3) 0.054(3) 0.059(3) -0.009(2) -0.002(2) -0.024(2)
    N14 0.059(3) 0.056(3) 0.057(3) -0.011(2) -0.005(2) -0.020(2)
    N15 0.065(3) 0.054(3) 0.060(3) -0.004(2) -0.006(3) -0.018(2)
    N16 0.055(3) 0.063(3) 0.058(3) -0.011(2) -0.004(2) -0.024(3)
    N17 0.057(3) 0.053(3) 0.065(3) -0.010(2) 0.002(2) -0.025(2)
    N18 0.061(3) 0.057(3) 0.057(3) -0.008(2) 0.000(2) -0.022(2)
    Ni3 0.0409(3) 0.0397(3) 0.0433(4) -0.0069(3) -0.0033(3) -0.0145(3)
    C19 0.039(3) 0.043(3) 0.047(3) -0.006(2) -0.007(2) -0.016(2)
    C20 0.036(2) 0.037(2) 0.042(3) -0.009(2) -0.006(2) -0.010(2)
    C21 0.041(3) 0.038(3) 0.052(3) -0.007(2) -0.005(2) -0.016(2)
    C22 0.042(3) 0.037(3) 0.045(3) -0.004(2) -0.010(2) -0.015(2)
    C23 0.049(3) 0.055(3) 0.047(3) 0.000(3) -0.012(3) -0.023(3)
    N19 0.044(2) 0.043(2) 0.049(3) -0.0107(19) 0.000(2) -0.019(2)
    N20 0.042(2) 0.051(2) 0.048(3) -0.014(2) 0.001(2) -0.020(2)
    O1 0.0483(19) 0.054(2) 0.059(3) -0.0201(17) 0.0051(17) -0.0202(18)
    O2 0.073(2) 0.053(2) 0.057(3) -0.0213(19) 0.010(2) -0.0291(19)
    O3 0.054(2) 0.086(3) 0.069(3) -0.025(2) 0.016(2) -0.043(2)
    O4 0.075(3) 0.054(2) 0.078(3) -0.016(2) 0.010(2) -0.038(2)
    C24 0.055(3) 0.040(3) 0.046(3) -0.007(2) -0.003(3) -0.016(2)
    C25 0.042(3) 0.031(2) 0.049(3) -0.008(2) -0.006(2) -0.012(2)
    C26 0.040(2) 0.042(3) 0.047(3) -0.013(2) -0.002(2) -0.015(2)
    C27 0.043(3) 0.036(2) 0.045(3) -0.005(2) -0.008(2) -0.015(2)
    C28 0.057(3) 0.044(3) 0.048(3) -0.001(3) -0.011(3) -0.015(3)
    N21 0.049(2) 0.045(2) 0.050(3) -0.016(2) 0.001(2) -0.017(2)
    N22 0.046(2) 0.051(2) 0.046(3) -0.016(2) 0.005(2) -0.017(2)
    O5 0.107(3) 0.054(2) 0.062(3) -0.032(2) 0.010(2) -0.034(2)
    O6 0.074(3) 0.060(2) 0.064(3) -0.031(2) 0.021(2) -0.029(2)
    O7 0.088(3) 0.084(3) 0.078(3) -0.021(3) -0.014(3) -0.046(3)
    O8 0.095(3) 0.084(3) 0.062(3) -0.022(3) 0.023(3) -0.035(2)
    C29 0.0634(15) 0.099(2) 0.0613(18) 0.0140(14) -0.0077(14) -0.0332(16)
    C30 0.0634(15) 0.099(2) 0.0613(18) 0.0140(14) -0.0077(14) -0.0332(16)
    C31 0.041(3) 0.053(3) 0.049(3) -0.011(2) -0.005(2) -0.016(3)
    C32 0.043(3) 0.040(3) 0.046(3) -0.010(2) 0.005(2) -0.013(2)
    C33 0.053(3) 0.043(3) 0.053(4) -0.012(3) 0.002(3) -0.021(3)
    N23 0.044(2) 0.041(2) 0.063(3) 0.0027(19) 0.003(2) -0.015(2)
    N24 0.051(3) 0.052(3) 0.050(3) -0.003(2) -0.003(2) -0.019(2)
    O9 0.0634(15) 0.099(2) 0.0613(18) 0.0140(14) -0.0077(14) -0.0332(16)
    O10 0.0634(15) 0.099(2) 0.0613(18) 0.0140(14) -0.0077(14) -0.0332(16)
    O11 0.084(3) 0.071(3) 0.050(3) 0.004(2) 0.004(2) -0.024(2)
    O12 0.047(2) 0.052(2) 0.066(3) -0.0041(18) -0.0037(19) -0.021(2)
    O1W 0.107(4) 0.107(4) 0.093(4) -0.056(4) -0.006(3) -0.022(3)
    O2W 0.079(3) 0.056(2) 0.110(4) -0.024(2) -0.042(3) -0.014(3)
    O3W 0.074(3) 0.085(3) 0.065(3) -0.021(2) -0.016(2) -0.015(3)
    O4W 0.072(3) 0.065(3) 0.115(4) -0.030(2) 0.029(3) -0.029(3)
    O5W 0.071(3) 0.056(2) 0.057(3) -0.008(2) 0.004(2) -0.014(2)
_geom_special_details
;
All e.s.d.'s (except the e.s.d. in the dihedral angle between two l.s. planes)
are estimated using the full covariance matrix. The cell e.s.d.'s are taken
into account individually in the estimation of e.s.d.'s in distances, angles
and torsion angles; correlations between e.s.d.'s in cell parameters are only
used when they are defined by crystal symmetry. An approximate (isotropic)
treatment of cell e.s.d.'s is used for estimating e.s.d.'s involving l.s.
planes.
;
loop_
    _geom_bond_atom_site_label_1
    _geom_bond_atom_site_label_2
    _geom_bond_site_symmetry_2
    _geom_bond_distance
    _geom_bond_publ_flag
    C1 N1 . 1.483(6) ?
    C1 C2 . 1.507(7) ?
    C1 H1A . 0.97 ?
    C1 H1B . 0.97 ?
    C2 N2 . 1.474(6) ?
    C2 H2A . 0.97 ?
    C2 H2B . 0.97 ?
    C3 N3 . 1.461(7) ?
    C3 C4 . 1.502(8) ?
    C3 H3A . 0.97 ?
    C3 H3B . 0.97 ?
    C4 N4 . 1.478(7) ?
    C4 H4A . 0.97 ?
    C4 H4B . 0.97 ?
    C5 N5 . 1.475(7) ?
    C5 C6 . 1.505(7) ?
    C5 H5A . 0.97 ?
    C5 H5B . 0.97 ?
    C6 N6 . 1.467(6) ?
    C6 H6A . 0.97 ?
    C6 H6B . 0.97 ?
    N1 Ni1 . 2.130(4) ?
    N1 H1C . 0.90 ?
    N1 H1D . 0.90 ?
    N2 Ni1 . 2.110(4) ?
    N2 H2C . 0.90 ?
    N2 H2D . 0.90 ?
    N3 Ni1 . 2.128(4) ?
    N3 H3C . 0.90 ?
    N3 H3D . 0.90 ?
    N4 Ni1 . 2.108(5) ?
    N4 H4C . 0.90 ?
    N4 H4D . 0.90 ?
    N5 Ni1 . 2.111(3) ?
    N5 H5C . 0.90 ?
    N5 H5D . 0.90 ?
    N6 Ni1 . 2.118(5) ?
    N6 H6C . 0.90 ?
    N6 H6D . 0.90 ?
    C7 N7 . 1.457(7) ?
    C7 C8 . 1.514(7) ?
    C7 H7A . 0.97 ?
    C7 H7B . 0.97 ?
    C8 N8 . 1.479(6) ?
    C8 H8A . 0.97 ?
    C8 H8B . 0.97 ?
    C9 N9 . 1.462(7) ?
    C9 C10 . 1.501(8) ?
    C9 H9A . 0.97 ?
    C9 H9B . 0.97 ?
    C10 N10 . 1.475(6) ?
    C10 H10A . 0.97 ?
    C10 H10B . 0.97 ?
    C11 N11 . 1.471(6) ?
    C11 C12 . 1.504(7) ?
    C11 H11A . 0.97 ?
    C11 H11B . 0.97 ?
    C12 N12 . 1.466(6) ?
    C12 H12A . 0.97 ?
    C12 H12B . 0.97 ?
    N7 Ni2 . 2.106(4) ?
    N7 H7C . 0.90 ?
    N7 H7D . 0.90 ?
    N8 Ni2 . 2.130(4) ?
    N8 H8C . 0.90 ?
    N8 H8D . 0.90 ?
    N9 Ni2 . 2.124(4) ?
    N9 H9C . 0.90 ?
    N9 H9D . 0.90 ?
    N10 Ni2 . 2.125(5) ?
    N10 H10C . 0.90 ?
    N10 H10D . 0.90 ?
    N11 Ni2 . 2.126(4) ?
    N11 H11C . 0.90 ?
    N11 H11D . 0.90 ?
    N12 Ni2 . 2.125(4) ?
    N12 H12C . 0.90 ?
    N12 H12D . 0.90 ?
    C13 N13 . 1.472(6) ?
    C13 C14 . 1.505(7) ?
    C13 H13A . 0.97 ?
    C13 H13B . 0.97 ?
    C14 N14 . 1.477(7) ?
    C14 H14A . 0.97 ?
    C14 H14B . 0.97 ?
    C15 N15 . 1.462(8) ?
    C15 C16 . 1.512(8) ?
    C15 H15A . 0.97 ?
    C15 H15B . 0.97 ?
    C16 N16 . 1.482(7) ?
    C16 H16A . 0.97 ?
    C16 H16B . 0.97 ?
    C17 N17 . 1.486(7) ?
    C17 C18 . 1.510(8) ?
    C17 H17A . 0.97 ?
    C17 H17B . 0.97 ?
    C18 N18 . 1.476(6) ?
    C18 H18A . 0.97 ?
    C18 H18B . 0.97 ?
    N13 Ni3 . 2.122(4) ?
    N13 H13C . 0.90 ?
    N13 H13D . 0.90 ?
    N14 Ni3 . 2.122(4) ?
    N14 H14C . 0.90 ?
    N14 H14D . 0.90 ?
    N15 Ni3 . 2.121(5) ?
    N15 H15C . 0.90 ?
    N15 H15D . 0.90 ?
    N16 Ni3 . 2.122(5) ?
    N16 H16C . 0.90 ?
    N16 H16D . 0.90 ?
    N17 Ni3 . 2.140(4) ?
    N17 H17C . 0.90 ?
    N17 H17D . 0.90 ?
    N18 Ni3 . 2.147(5) ?
    N18 H18C . 0.90 ?
    N18 H18D . 0.90 ?
    C19 O1 . 1.251(5) ?
    C19 O2 . 1.252(5) ?
    C19 C20 . 1.507(6) ?
    C20 N19 . 1.331(5) ?
    C20 C21 . 1.399(6) ?
    C21 C22 . 1.371(6) ?
    C21 H21 . 0.93 ?
    C22 N20 . 1.358(5) ?
    C22 C23 . 1.496(7) ?
    C23 O3 . 1.234(6) ?
    C23 O4 . 1.247(6) ?
    N19 N20 . 1.343(5) ?
    N20 H20 . 0.86 ?
    C24 O5 . 1.235(6) ?
    C24 O6 . 1.262(5) ?
    C24 C25 . 1.483(7) ?
    C25 N21 . 1.337(5) ?
    C25 C26 . 1.413(6) ?
    C26 C27 . 1.367(6) ?
    C26 H26 . 0.93 ?
    C27 N22 . 1.353(5) ?
    C27 C28 . 1.490(7) ?
    C28 O7 . 1.236(6) ?
    C28 O8 . 1.246(6) ?
    N21 N22 . 1.342(5) ?
    N22 H22 . 0.86 ?
    C29 O10 . 1.202(8) ?
    C29 O9 . 1.266(8) ?
    C29 C30 . 1.465(9) ?
    C30 N23 . 1.342(8) ?
    C30 C31 . 1.368(8) ?
    C31 C32 . 1.397(7) ?
    C31 H31 . 0.93 ?
    C32 N24 . 1.341(7) ?
    C32 C33 . 1.497(7) ?
    C33 O11 . 1.246(7) ?
    C33 O12 . 1.266(7) ?
    N23 N24 . 1.358(6) ?
    N23 H23 . 0.8600 ?
    O1W H1W1 . 0.82(5) ?
    O1W H2W1 . 0.83(8) ?
    O2W H1W2 . 0.82(7) ?
    O2W H2W2 . 0.83(6) ?
    O3W H1W3 . 0.84(6) ?
    O3W H2W3 . 0.84(6) ?
    O4W H1W4 . 0.83(8) ?
    O4W H2W4 . 0.84(7) ?
    O5W H1W5 . 0.830(19) ?
    O5W H2W5 . 0.84(4) ?
loop_
    _geom_angle_atom_site_label_1
    _geom_angle_atom_site_label_2
    _geom_angle_atom_site_label_3
    _geom_angle_site_symmetry_1
    _geom_angle_site_symmetry_3
    _geom_angle
    _geom_angle_publ_flag
    N1 C1 C2 . . 109.1(4) ?
    N1 C1 H1A . . 109.9 ?
    C2 C1 H1A . . 109.9 ?
    N1 C1 H1B . . 109.9 ?
    C2 C1 H1B . . 109.9 ?
    H1A C1 H1B . . 108.3 ?
    N2 C2 C1 . . 108.1(4) ?
    N2 C2 H2A . . 110.1 ?
    C1 C2 H2A . . 110.1 ?
    N2 C2 H2B . . 110.1 ?
    C1 C2 H2B . . 110.1 ?
    H2A C2 H2B . . 108.4 ?
    N3 C3 C4 . . 110.2(5) ?
    N3 C3 H3A . . 109.6 ?
    C4 C3 H3A . . 109.6 ?
    N3 C3 H3B . . 109.6 ?
    C4 C3 H3B . . 109.6 ?
    H3A C3 H3B . . 108.1 ?
    N4 C4 C3 . . 107.6(5) ?
    N4 C4 H4A . . 110.2 ?
    C3 C4 H4A . . 110.2 ?
    N4 C4 H4B . . 110.2 ?
    C3 C4 H4B . . 110.2 ?
    H4A C4 H4B . . 108.5 ?
    N5 C5 C6 . . 108.7(4) ?
    N5 C5 H5A . . 109.9 ?
    C6 C5 H5A . . 109.9 ?
    N5 C5 H5B . . 109.9 ?
    C6 C5 H5B . . 109.9 ?
    H5A C5 H5B . . 108.3 ?
    N6 C6 C5 . . 108.6(4) ?
    N6 C6 H6A . . 110.0 ?
    C5 C6 H6A . . 110.0 ?
    N6 C6 H6B . . 110.0 ?
    C5 C6 H6B . . 110.0 ?
    H6A C6 H6B . . 108.4 ?
    C1 N1 Ni1 . . 107.1(3) ?
    C1 N1 H1C . . 110.3 ?
    Ni1 N1 H1C . . 110.3 ?
    C1 N1 H1D . . 110.3 ?
    Ni1 N1 H1D . . 110.3 ?
    H1C N1 H1D . . 108.6 ?
    C2 N2 Ni1 . . 108.4(3) ?
    C2 N2 H2C . . 110.0 ?
    Ni1 N2 H2C . . 110.0 ?
    C2 N2 H2D . . 110.0 ?
    Ni1 N2 H2D . . 110.0 ?
    H2C N2 H2D . . 108.4 ?
    C3 N3 Ni1 . . 108.4(3) ?
    C3 N3 H3C . . 110.0 ?
    Ni1 N3 H3C . . 110.0 ?
    C3 N3 H3D . . 110.0 ?
    Ni1 N3 H3D . . 110.0 ?
    H3C N3 H3D . . 108.4 ?
    C4 N4 Ni1 . . 108.7(3) ?
    C4 N4 H4C . . 110.0 ?
    Ni1 N4 H4C . . 110.0 ?
    C4 N4 H4D . . 110.0 ?
    Ni1 N4 H4D . . 110.0 ?
    H4C N4 H4D . . 108.3 ?
    C5 N5 Ni1 . . 109.3(3) ?
    C5 N5 H5C . . 109.8 ?
    Ni1 N5 H5C . . 109.8 ?
    C5 N5 H5D . . 109.8 ?
    Ni1 N5 H5D . . 109.8 ?
    H5C N5 H5D . . 108.3 ?
    C6 N6 Ni1 . . 107.8(3) ?
    C6 N6 H6C . . 110.1 ?
    Ni1 N6 H6C . . 110.1 ?
    C6 N6 H6D . . 110.1 ?
    Ni1 N6 H6D . . 110.1 ?
    H6C N6 H6D . . 108.5 ?
    N4 Ni1 N2 . . 95.88(17) ?
    N4 Ni1 N5 . . 90.55(16) ?
    N2 Ni1 N5 . . 172.19(18) ?
    N4 Ni1 N6 . . 171.11(14) ?
    N2 Ni1 N6 . . 92.32(17) ?
    N5 Ni1 N6 . . 81.55(16) ?
    N4 Ni1 N3 . . 81.46(18) ?
    N2 Ni1 N3 . . 91.30(16) ?
    N5 Ni1 N3 . . 94.04(15) ?
    N6 Ni1 N3 . . 94.97(19) ?
    N4 Ni1 N1 . . 89.94(17) ?
    N2 Ni1 N1 . . 82.15(15) ?
    N5 Ni1 N1 . . 93.46(15) ?
    N6 Ni1 N1 . . 94.56(18) ?
    N3 Ni1 N1 . . 168.64(17) ?
    N7 C7 C8 . . 110.1(4) ?
    N7 C7 H7A . . 109.6 ?
    C8 C7 H7A . . 109.6 ?
    N7 C7 H7B . . 109.6 ?
    C8 C7 H7B . . 109.6 ?
    H7A C7 H7B . . 108.2 ?
    N8 C8 C7 . . 108.2(4) ?
    N8 C8 H8A . . 110.1 ?
    C7 C8 H8A . . 110.1 ?
    N8 C8 H8B . . 110.1 ?
    C7 C8 H8B . . 110.1 ?
    H8A C8 H8B . . 108.4 ?
    N9 C9 C10 . . 108.9(4) ?
    N9 C9 H9A . . 109.9 ?
    C10 C9 H9A . . 109.9 ?
    N9 C9 H9B . . 109.9 ?
    C10 C9 H9B . . 109.9 ?
    H9A C9 H9B . . 108.3 ?
    N10 C10 C9 . . 109.0(4) ?
    N10 C10 H10A . . 109.9 ?
    C9 C10 H10A . . 109.9 ?
    N10 C10 H10B . . 109.9 ?
    C9 C10 H10B . . 109.9 ?
    H10A C10 H10B . . 108.3 ?
    N11 C11 C12 . . 109.2(4) ?
    N11 C11 H11A . . 109.8 ?
    C12 C11 H11A . . 109.8 ?
    N11 C11 H11B . . 109.8 ?
    C12 C11 H11B . . 109.8 ?
    H11A C11 H11B . . 108.3 ?
    N12 C12 C11 . . 107.9(4) ?
    N12 C12 H12A . . 110.1 ?
    C11 C12 H12A . . 110.1 ?
    N12 C12 H12B . . 110.1 ?
    C11 C12 H12B . . 110.1 ?
    H12A C12 H12B . . 108.4 ?
    C7 N7 Ni2 . . 109.3(3) ?
    C7 N7 H7C . . 109.8 ?
    Ni2 N7 H7C . . 109.8 ?
    C7 N7 H7D . . 109.8 ?
    Ni2 N7 H7D . . 109.8 ?
    H7C N7 H7D . . 108.3 ?
    C8 N8 Ni2 . . 106.3(3) ?
    C8 N8 H8C . . 110.5 ?
    Ni2 N8 H8C . . 110.5 ?
    C8 N8 H8D . . 110.5 ?
    Ni2 N8 H8D . . 110.5 ?
    H8C N8 H8D . . 108.7 ?
    C9 N9 Ni2 . . 107.4(3) ?
    C9 N9 H9C . . 110.2 ?
    Ni2 N9 H9C . . 110.2 ?
    C9 N9 H9D . . 110.2 ?
    Ni2 N9 H9D . . 110.2 ?
    H9C N9 H9D . . 108.5 ?
    C10 N10 Ni2 . . 108.5(3) ?
    C10 N10 H10C . . 110.0 ?
    Ni2 N10 H10C . . 110.0 ?
    C10 N10 H10D . . 110.0 ?
    Ni2 N10 H10D . . 110.0 ?
    H10C N10 H10D . . 108.4 ?
    C11 N11 Ni2 . . 106.8(3) ?
    C11 N11 H11C . . 110.4 ?
    Ni2 N11 H11C . . 110.4 ?
    C11 N11 H11D . . 110.4 ?
    Ni2 N11 H11D . . 110.4 ?
    H11C N11 H11D . . 108.6 ?
    C12 N12 Ni2 . . 108.4(3) ?
    C12 N12 H12C . . 110.0 ?
    Ni2 N12 H12C . . 110.0 ?
    C12 N12 H12D . . 110.0 ?
    Ni2 N12 H12D . . 110.0 ?
    H12C N12 H12D . . 108.4 ?
    N7 Ni2 N9 . . 95.60(15) ?
    N7 Ni2 N12 . . 88.56(15) ?
    N9 Ni2 N12 . . 175.39(16) ?
    N7 Ni2 N10 . . 92.46(18) ?
    N9 Ni2 N10 . . 81.63(16) ?
    N12 Ni2 N10 . . 96.23(17) ?
    N7 Ni2 N11 . . 167.90(16) ?
    N9 Ni2 N11 . . 94.38(15) ?
    N12 Ni2 N11 . . 81.74(14) ?
    N10 Ni2 N11 . . 95.75(18) ?
    N7 Ni2 N8 . . 82.19(17) ?
    N9 Ni2 N8 . . 89.41(16) ?
    N12 Ni2 N8 . . 93.14(16) ?
    N10 Ni2 N8 . . 169.09(15) ?
    N11 Ni2 N8 . . 91.10(17) ?
    N13 C13 C14 . . 108.6(4) ?
    N13 C13 H13A . . 110.0 ?
    C14 C13 H13A . . 110.0 ?
    N13 C13 H13B . . 110.0 ?
    C14 C13 H13B . . 110.0 ?
    H13A C13 H13B . . 108.4 ?
    N14 C14 C13 . . 108.0(4) ?
    N14 C14 H14A . . 110.1 ?
    C13 C14 H14A . . 110.1 ?
    N14 C14 H14B . . 110.1 ?
    C13 C14 H14B . . 110.1 ?
    H14A C14 H14B . . 108.4 ?
    N15 C15 C16 . . 107.8(5) ?
    N15 C15 H15A . . 110.1 ?
    C16 C15 H15A . . 110.1 ?
    N15 C15 H15B . . 110.1 ?
    C16 C15 H15B . . 110.1 ?
    H15A C15 H15B . . 108.5 ?
    N16 C16 C15 . . 108.1(5) ?
    N16 C16 H16A . . 110.1 ?
    C15 C16 H16A . . 110.1 ?
    N16 C16 H16B . . 110.1 ?
    C15 C16 H16B . . 110.1 ?
    H16A C16 H16B . . 108.4 ?
    N17 C17 C18 . . 108.0(4) ?
    N17 C17 H17A . . 110.1 ?
    C18 C17 H17A . . 110.1 ?
    N17 C17 H17B . . 110.1 ?
    C18 C17 H17B . . 110.1 ?
    H17A C17 H17B . . 108.4 ?
    N18 C18 C17 . . 109.8(4) ?
    N18 C18 H18A . . 109.7 ?
    C17 C18 H18A . . 109.7 ?
    N18 C18 H18B . . 109.7 ?
    C17 C18 H18B . . 109.7 ?
    H18A C18 H18B . . 108.2 ?
    C13 N13 Ni3 . . 107.7(3) ?
    C13 N13 H13C . . 110.2 ?
    Ni3 N13 H13C . . 110.2 ?
    C13 N13 H13D . . 110.2 ?
    Ni3 N13 H13D . . 110.2 ?
    H13C N13 H13D . . 108.5 ?
    C14 N14 Ni3 . . 107.5(3) ?
    C14 N14 H14C . . 110.2 ?
    Ni3 N14 H14C . . 110.2 ?
    C14 N14 H14D . . 110.2 ?
    Ni3 N14 H14D . . 110.2 ?
    H14C N14 H14D . . 108.5 ?
    C15 N15 Ni3 . . 108.7(4) ?
    C15 N15 H15C . . 109.9 ?
    Ni3 N15 H15C . . 109.9 ?
    C15 N15 H15D . . 109.9 ?
    Ni3 N15 H15D . . 109.9 ?
    H15C N15 H15D . . 108.3 ?
    C16 N16 Ni3 . . 106.9(3) ?
    C16 N16 H16C . . 110.3 ?
    Ni3 N16 H16C . . 110.3 ?
    C16 N16 H16D . . 110.3 ?
    Ni3 N16 H16D . . 110.3 ?
    H16C N16 H16D . . 108.6 ?
    C17 N17 Ni3 . . 106.3(3) ?
    C17 N17 H17C . . 110.5 ?
    Ni3 N17 H17C . . 110.5 ?
    C17 N17 H17D . . 110.5 ?
    Ni3 N17 H17D . . 110.5 ?
    H17C N17 H17D . . 108.7 ?
    C18 N18 Ni3 . . 107.1(3) ?
    C18 N18 H18C . . 110.3 ?
    Ni3 N18 H18C . . 110.3 ?
    C18 N18 H18D . . 110.3 ?
    Ni3 N18 H18D . . 110.3 ?
    H18C N18 H18D . . 108.6 ?
    N15 Ni3 N16 . . 81.65(19) ?
    N15 Ni3 N14 . . 94.13(17) ?
    N16 Ni3 N14 . . 93.26(18) ?
    N15 Ni3 N13 . . 172.13(18) ?
    N16 Ni3 N13 . . 91.78(18) ?
    N14 Ni3 N13 . . 81.87(16) ?
    N15 Ni3 N17 . . 94.52(17) ?
    N16 Ni3 N17 . . 93.09(18) ?
    N14 Ni3 N17 . . 169.93(19) ?
    N13 Ni3 N17 . . 90.13(16) ?
    N15 Ni3 N18 . . 90.18(19) ?
    N16 Ni3 N18 . . 170.30(17) ?
    N14 Ni3 N18 . . 92.52(18) ?
    N13 Ni3 N18 . . 96.74(19) ?
    N17 Ni3 N18 . . 82.31(18) ?
    O1 C19 O2 . . 125.7(5) ?
    O1 C19 C20 . . 116.6(4) ?
    O2 C19 C20 . . 117.7(4) ?
    N19 C20 C21 . . 110.8(4) ?
    N19 C20 C19 . . 120.6(4) ?
    C21 C20 C19 . . 128.5(4) ?
    C22 C21 C20 . . 106.2(4) ?
    C22 C21 H21 . . 126.9 ?
    C20 C21 H21 . . 126.9 ?
    N20 C22 C21 . . 105.2(4) ?
    N20 C22 C23 . . 120.1(4) ?
    C21 C22 C23 . . 134.7(4) ?
    O3 C23 O4 . . 126.5(5) ?
    O3 C23 C22 . . 116.9(4) ?
    O4 C23 C22 . . 116.6(5) ?
    C20 N19 N20 . . 104.6(4) ?
    N19 N20 C22 . . 113.1(4) ?
    N19 N20 H20 . . 123.4 ?
    C22 N20 H20 . . 123.4 ?
    O5 C24 O6 . . 124.2(5) ?
    O5 C24 C25 . . 119.2(4) ?
    O6 C24 C25 . . 116.5(4) ?
    N21 C25 C26 . . 109.9(4) ?
    N21 C25 C24 . . 121.2(4) ?
    C26 C25 C24 . . 128.9(4) ?
    C27 C26 C25 . . 106.0(4) ?
    C27 C26 H26 . . 127.0 ?
    C25 C26 H26 . . 127.0 ?
    N22 C27 C26 . . 105.9(4) ?
    N22 C27 C28 . . 120.3(4) ?
    C26 C27 C28 . . 133.8(4) ?
    O7 C28 O8 . . 125.3(5) ?
    O7 C28 C27 . . 118.3(5) ?
    O8 C28 C27 . . 116.4(5) ?
    C25 N21 N22 . . 105.3(4) ?
    N21 N22 C27 . . 112.8(4) ?
    N21 N22 H22 . . 123.6 ?
    C27 N22 H22 . . 123.6 ?
    O10 C29 O9 . . 123.3(6) ?
    O10 C29 C30 . . 121.2(7) ?
    O9 C29 C30 . . 115.4(6) ?
    N23 C30 C31 . . 105.5(5) ?
    N23 C30 C29 . . 120.0(6) ?
    C31 C30 C29 . . 134.5(7) ?
    C30 C31 C32 . . 106.1(5) ?
    C30 C31 H31 . . 126.9 ?
    C32 C31 H31 . . 126.9 ?
    N24 C32 C31 . . 111.2(4) ?
    N24 C32 C33 . . 120.1(5) ?
    C31 C32 C33 . . 128.7(5) ?
    O11 C33 O12 . . 126.3(5) ?
    O11 C33 C32 . . 118.0(6) ?
    O12 C33 C32 . . 115.7(5) ?
    C30 N23 N24 . . 113.9(5) ?
    C30 N23 H23 . . 123.0 ?
    N24 N23 H23 . . 123.0 ?
    C32 N24 N23 . . 103.2(4) ?
    H1W1 O1W H2W1 . . 110(8) ?
    H1W2 O2W H2W2 . . 110(7) ?
    H1W3 O3W H2W3 . . 108(3) ?
    H1W4 O4W H2W4 . . 108(7) ?
    H1W5 O5W H2W5 . . 107(3) ?
loop_
    _geom_torsion_atom_site_label_1
    _geom_torsion_atom_site_label_2
    _geom_torsion_atom_site_label_3
    _geom_torsion_atom_site_label_4
    _geom_torsion_site_symmetry_1
    _geom_torsion_site_symmetry_2
    _geom_torsion_site_symmetry_3
    _geom_torsion_site_symmetry_4
    _geom_torsion
    _geom_torsion_publ_flag
    N1 C1 C2 N2 . . . . 56.5(6) ?
    N3 C3 C4 N4 . . . . 54.5(5) ?
    N5 C5 C6 N6 . . . . 54.8(6) ?
    C2 C1 N1 Ni1 . . . . -41.4(5) ?
    C1 C2 N2 Ni1 . . . . -41.9(5) ?
    C4 C3 N3 Ni1 . . . . -38.2(5) ?
    C3 C4 N4 Ni1 . . . . -42.6(5) ?
    C6 C5 N5 Ni1 . . . . -37.3(5) ?
    C5 C6 N6 Ni1 . . . . -44.0(5) ?
    C4 N4 Ni1 N2 . . . . 108.0(3) ?
    C4 N4 Ni1 N5 . . . . -76.4(3) ?
    C4 N4 Ni1 N3 . . . . 17.6(3) ?
    C4 N4 Ni1 N1 . . . . -169.9(3) ?
    C2 N2 Ni1 N4 . . . . 104.3(4) ?
    C2 N2 Ni1 N6 . . . . -79.1(4) ?
    C2 N2 Ni1 N3 . . . . -174.1(4) ?
    C2 N2 Ni1 N1 . . . . 15.2(4) ?
    C5 N5 Ni1 N4 . . . . -173.5(3) ?
    C5 N5 Ni1 N6 . . . . 10.6(3) ?
    C5 N5 Ni1 N3 . . . . 105.0(4) ?
    C5 N5 Ni1 N1 . . . . -83.5(4) ?
    C6 N6 Ni1 N2 . . . . -166.5(3) ?
    C6 N6 Ni1 N5 . . . . 18.4(3) ?
    C6 N6 Ni1 N3 . . . . -75.0(3) ?
    C6 N6 Ni1 N1 . . . . 111.2(3) ?
    C3 N3 Ni1 N4 . . . . 11.2(3) ?
    C3 N3 Ni1 N2 . . . . -84.6(3) ?
    C3 N3 Ni1 N5 . . . . 101.1(3) ?
    C3 N3 Ni1 N6 . . . . -177.0(3) ?
    C3 N3 Ni1 N1 . . . . -30.1(10) ?
    C1 N1 Ni1 N4 . . . . -81.6(4) ?
    C1 N1 Ni1 N2 . . . . 14.3(4) ?
    C1 N1 Ni1 N5 . . . . -172.2(4) ?
    C1 N1 Ni1 N6 . . . . 106.1(4) ?
    C1 N1 Ni1 N3 . . . . -40.9(10) ?
    N7 C7 C8 N8 . . . . -54.6(5) ?
    N9 C9 C10 N10 . . . . -55.8(6) ?
    N11 C11 C12 N12 . . . . -57.5(6) ?
    C8 C7 N7 Ni2 . . . . 34.9(4) ?
    C7 C8 N8 Ni2 . . . . 45.1(4) ?
    C10 C9 N9 Ni2 . . . . 44.4(5) ?
    C9 C10 N10 Ni2 . . . . 37.7(5) ?
    C12 C11 N11 Ni2 . . . . 43.8(5) ?
    C11 C12 N12 Ni2 . . . . 40.6(5) ?
    C7 N7 Ni2 N9 . . . . -96.4(3) ?
    C7 N7 Ni2 N12 . . . . 85.6(3) ?
    C7 N7 Ni2 N10 . . . . -178.2(3) ?
    C7 N7 Ni2 N11 . . . . 49.1(9) ?
    C7 N7 Ni2 N8 . . . . -7.7(3) ?
    C9 N9 Ni2 N7 . . . . -110.1(3) ?
    C9 N9 Ni2 N10 . . . . -18.4(3) ?
    C9 N9 Ni2 N11 . . . . 76.8(3) ?
    C9 N9 Ni2 N8 . . . . 167.9(3) ?
    C12 N12 Ni2 N7 . . . . 173.8(4) ?
    C12 N12 Ni2 N10 . . . . 81.5(4) ?
    C12 N12 Ni2 N11 . . . . -13.4(4) ?
    C12 N12 Ni2 N8 . . . . -104.1(4) ?
    C10 N10 Ni2 N7 . . . . 84.6(3) ?
    C10 N10 Ni2 N9 . . . . -10.7(3) ?
    C10 N10 Ni2 N12 . . . . 173.4(3) ?
    C10 N10 Ni2 N11 . . . . -104.3(3) ?
    C10 N10 Ni2 N8 . . . . 24.3(11) ?
    C11 N11 Ni2 N7 . . . . 20.5(10) ?
    C11 N11 Ni2 N9 . . . . 166.0(3) ?
    C11 N11 Ni2 N12 . . . . -16.5(3) ?
    C11 N11 Ni2 N10 . . . . -112.0(3) ?
    C11 N11 Ni2 N8 . . . . 76.5(3) ?
    C8 N8 Ni2 N7 . . . . -20.8(3) ?
    C8 N8 Ni2 N9 . . . . 74.9(3) ?
    C8 N8 Ni2 N12 . . . . -108.9(3) ?
    C8 N8 Ni2 N10 . . . . 40.3(10) ?
    C8 N8 Ni2 N11 . . . . 169.3(3) ?
    N13 C13 C14 N14 . . . . 57.6(6) ?
    N15 C15 C16 N16 . . . . 58.0(6) ?
    N17 C17 C18 N18 . . . . 58.2(6) ?
    C14 C13 N13 Ni3 . . . . -41.8(5) ?
    C13 C14 N14 Ni3 . . . . -43.0(5) ?
    C16 C15 N15 Ni3 . . . . -40.8(6) ?
    C15 C16 N16 Ni3 . . . . -44.7(6) ?
    C18 C17 N17 Ni3 . . . . -45.2(4) ?
    C17 C18 N18 Ni3 . . . . -39.3(5) ?
    C15 N15 Ni3 N16 . . . . 13.0(4) ?
    C15 N15 Ni3 N14 . . . . -79.7(4) ?
    C15 N15 Ni3 N17 . . . . 105.5(4) ?
    C15 N15 Ni3 N18 . . . . -172.2(4) ?
    C16 N16 Ni3 N15 . . . . 17.6(4) ?
    C16 N16 Ni3 N14 . . . . 111.3(4) ?
    C16 N16 Ni3 N13 . . . . -166.8(4) ?
    C16 N16 Ni3 N17 . . . . -76.6(4) ?
    C14 N14 Ni3 N15 . . . . -170.9(4) ?
    C14 N14 Ni3 N16 . . . . 107.2(4) ?
    C14 N14 Ni3 N13 . . . . 15.9(4) ?
    C14 N14 Ni3 N17 . . . . -21.8(12) ?
    C14 N14 Ni3 N18 . . . . -80.6(4) ?
    C13 N13 Ni3 N16 . . . . -78.8(4) ?
    C13 N13 Ni3 N14 . . . . 14.2(4) ?
    C13 N13 Ni3 N17 . . . . -171.9(4) ?
    C13 N13 Ni3 N18 . . . . 105.8(4) ?
    C17 N17 Ni3 N15 . . . . 108.4(3) ?
    C17 N17 Ni3 N16 . . . . -169.8(3) ?
    C17 N17 Ni3 N14 . . . . -40.7(12) ?
    C17 N17 Ni3 N13 . . . . -78.0(3) ?
    C17 N17 Ni3 N18 . . . . 18.8(3) ?
    C18 N18 Ni3 N15 . . . . -83.6(3) ?
    C18 N18 Ni3 N14 . . . . -177.7(3) ?
    C18 N18 Ni3 N13 . . . . 100.2(3) ?
    C18 N18 Ni3 N17 . . . . 11.0(3) ?
    O1 C19 C20 N19 . . . . -177.5(4) ?
    O2 C19 C20 N19 . . . . 1.3(7) ?
    O1 C19 C20 C21 . . . . 5.4(8) ?
    O2 C19 C20 C21 . . . . -175.8(5) ?
    N19 C20 C21 C22 . . . . -0.1(6) ?
    C19 C20 C21 C22 . . . . 177.2(5) ?
    C20 C21 C22 N20 . . . . -0.3(6) ?
    C20 C21 C22 C23 . . . . 180.0(6) ?
    N20 C22 C23 O3 . . . . -7.8(8) ?
    C21 C22 C23 O3 . . . . 171.9(6) ?
    N20 C22 C23 O4 . . . . 172.7(5) ?
    C21 C22 C23 O4 . . . . -7.6(9) ?
    C21 C20 N19 N20 . . . . 0.4(5) ?
    C19 C20 N19 N20 . . . . -177.1(4) ?
    C20 N19 N20 C22 . . . . -0.6(6) ?
    C21 C22 N20 N19 . . . . 0.6(6) ?
    C23 C22 N20 N19 . . . . -179.7(4) ?
    O5 C24 C25 N21 . . . . 5.4(8) ?
    O6 C24 C25 N21 . . . . -173.2(5) ?
    O5 C24 C25 C26 . . . . -173.1(5) ?
    O6 C24 C25 C26 . . . . 8.3(8) ?
    N21 C25 C26 C27 . . . . 0.7(6) ?
    C24 C25 C26 C27 . . . . 179.4(5) ?
    C25 C26 C27 N22 . . . . -0.6(6) ?
    C25 C26 C27 C28 . . . . -177.7(6) ?
    N22 C27 C28 O7 . . . . -171.1(5) ?
    C26 C27 C28 O7 . . . . 5.6(9) ?
    N22 C27 C28 O8 . . . . 7.7(8) ?
    C26 C27 C28 O8 . . . . -175.6(6) ?
    C26 C25 N21 N22 . . . . -0.5(6) ?
    C24 C25 N21 N22 . . . . -179.3(5) ?
    C25 N21 N22 C27 . . . . 0.1(6) ?
    C26 C27 N22 N21 . . . . 0.3(6) ?
    C28 C27 N22 N21 . . . . 177.9(5) ?
    O10 C29 C30 N23 . . . . 12.0(11) ?
    O9 C29 C30 N23 . . . . -165.3(6) ?
    O10 C29 C30 C31 . . . . -166.6(7) ?
    O9 C29 C30 C31 . . . . 16.1(12) ?
    N23 C30 C31 C32 . . . . -0.2(7) ?
    C29 C30 C31 C32 . . . . 178.6(8) ?
    C30 C31 C32 N24 . . . . 0.5(6) ?
    C30 C31 C32 C33 . . . . 179.9(5) ?
    N24 C32 C33 O11 . . . . -18.3(7) ?
    C31 C32 C33 O11 . . . . 162.3(5) ?
    N24 C32 C33 O12 . . . . 162.4(4) ?
    C31 C32 C33 O12 . . . . -17.0(7) ?
    C31 C30 N23 N24 . . . . -0.2(7) ?
    C29 C30 N23 N24 . . . . -179.2(6) ?
    C31 C32 N24 N23 . . . . -0.6(5) ?
    C33 C32 N24 N23 . . . . 179.9(4) ?
    C30 N23 N24 C32 . . . . 0.5(6) ?
loop_
    _geom_hbond_atom_site_label_D
    _geom_hbond_atom_site_label_H
    _geom_hbond_atom_site_label_A
    _geom_hbond_site_symmetry_A
    _geom_hbond_distance_DH
    _geom_hbond_distance_HA
    _geom_hbond_distance_DA
    _geom_hbond_angle_DHA
    _geom_hbond_publ_flag
    O1W H1W1 O4 . 0.82(5) 1.93(3) 2.725(6) 162(8) yes
    O1W H2W1 O9 . 0.83(8) 1.94(8) 2.739(8) 163(8) yes
    O2W H1W2 O6 . 0.82(7) 1.90(3) 2.674(5) 159(6) yes
    O2W H2W2 O1 . 0.83(6) 2.04(3) 2.856(6) 167(8) yes
    O3W H1W3 O7 . 0.84(6) 1.95(6) 2.787(6) 175(2) yes
    O3W H2W3 O11 1_554 0.84(6) 2.36(4) 3.074(6) 144(6) yes
    O3W H2W3 N24 1_554 0.84(6) 2.55(5) 3.236(6) 141(7) yes
    O4W H1W4 O1W 2_666 0.83(8) 2.37(5) 3.094(8) 146(8) yes
    O4W H1W4 O9 2_666 0.83(8) 2.57(5) 3.293(6) 146(8) yes
    O4W H2W4 O5W . 0.84(7) 2.03(7) 2.839(6) 163(7) yes
    O5W H1W5 O12 1_654 0.83(2) 2.01(3) 2.819(5) 165(6) yes
    O5W H2W5 O12 2_666 0.84(4) 2.06(2) 2.888(5) 176(7) yes
    N1 H1C O1 2_666 0.90 2.34 3.215(6) 164 yes
    N1 H1D O3W 2_666 0.90 2.27 3.159(7) 170 yes
    N2 H2C O9 1_565 0.90 2.25 3.118(6) 162 yes
    N2 H2D O1 1_565 0.90 2.55 3.358(6) 150 yes
    N3 H3D N21 2_676 0.90 2.24 3.066(5) 153 yes
    N4 H4C O2 2_666 0.90 2.24 3.091(5) 158 yes
    N4 H4D O1 1_565 0.90 2.15 3.039(5) 168 yes
    N5 H5C O2 2_666 0.90 2.28 3.091(6) 150 yes
    N5 H5D O5 2_676 0.90 2.02 2.913(5) 174 yes
    N6 H6C O10 1_565 0.90 2.38 3.154(6) 144 yes
    N6 H6C O9 1_565 0.90 2.54 3.357(6) 152 yes
    N7 H7C N19 2_556 0.90 2.07 2.950(5) 165 yes
    N7 H7D O3W . 0.90 2.45 3.314(6) 162 yes
    N8 H8C O2W . 0.90 2.22 3.029(6) 149 yes
    N8 H8D O5 2_566 0.90 2.57 3.388(6) 152 yes
    N8 H8D O6 2_566 0.90 2.59 3.345(5) 142 yes
    N9 H9C O2 2_556 0.90 2.19 3.071(5) 166 yes
    N9 H9D O5 2_566 0.90 2.18 3.049(6) 162 yes
    N10 H10D O11 1_554 0.90 2.21 3.066(6) 159 yes
    N11 H11C O1W 2_566 0.90 2.33 3.173(7) 156 yes
    N11 H11D O6 2_566 0.90 2.09 2.959(6) 162 yes
    N12 H12C O2W . 0.90 2.22 3.100(7) 166 yes
    N12 H12D O3W . 0.90 2.46 3.213(6) 142 yes
    N13 H13C O8 2_665 0.90 2.08 2.929(6) 157 yes
    N13 H13D O7 . 0.90 2.57 3.307(7) 139 yes
    N14 H14C O4 2_566 0.90 2.08 2.976(6) 173 yes
    N14 H14D O12 2_566 0.90 2.41 3.284(7) 163 yes
    N15 H15C O3 2_566 0.90 2.13 2.940(6) 149 yes
    N16 H16C O8 2_665 0.90 2.20 3.017(6) 151 yes
    N16 H16D O12 2_566 0.90 2.27 3.147(5) 164 yes
    N17 H17C O7 2_665 0.90 2.42 3.290(6) 162 yes
    N17 H17C O8 2_665 0.90 2.59 3.351(6) 142 yes
    N17 H17D O10 1_564 0.90 2.31 3.151(6) 155 yes
    N18 H18C O3 2_566 0.90 2.25 3.100(6) 157 yes
    N20 H20 O11 2_557 0.86 2.35 3.058(6) 140 yes
    N22 H22 O4W . 0.86 2.00 2.819(5) 160 yes
    N23 H23 O10 2_657 0.86 2.03 2.856(6) 160 yes
data_global
_journal_date_recd_electronic     2010-07-03
_journal_date_accepted     2010-07-08
_journal_name_full     'Acta Crystallographica, Section E'
_journal_year     2010
_journal_volume     66
_journal_issue      8
_journal_page_first     m925
_journal_page_last     m926
_journal_paper_category     QM
_journal_coeditor_code     CI5127
_publ_contact_author
;
      G\"une\,s Demirta\,s
      Ondokuz May\?is University
      Arts and Sciences Faculty
      Department of Physics
      55139-Samsun
      Turkey
;
_publ_contact_author_email     gunesd@omu.edu.tr
_publ_contact_author_fax     903624576081
_publ_contact_author_phone     903623121919
_publ_section_title
;
Tris(ethylenediamine)nickel(II) 1<i>H</i>-pyrazole-3,5-dicarboxylate
1.67-hydrate
;
loop_
    _publ_author_name
    _publ_author_address
    'Demirta\,s, G\"une\,s'
;
     Department of Physics
     Faculty of Arts and Sciences
     Ondokuz May\?is University
     55139 Samsun
     Turkey
;
    'Dege, Necmi'
;
     Department of Physics
     Faculty of Arts and Sciences
     Ondokuz May\?is University
     55139 Samsun
     Turkey
;
    'Ye\,silel, Okan Zafer'
;
     Department of Chemistry
     Faculty of Arts and Sciences
     Osmangazi University
     26480 Eski\,sehir
     Turkey
;
    'Erer, Hakan'
;
     Department of Chemistry
     Faculty of Arts and Sciences
     Osmangazi University
     26480 Eski\,sehir
     Turkey
;
    'B\"uy\"ukg\"ung\"or, Orhan'
;
     Department of Physics
     Faculty of Arts and Sciences
     Ondokuz May\?is University
     55139 Samsun
     Turkey
;
