# Supplementary material for: Tris(ethyl­enediamine)­nickel(II) 1H-pyrazole-3,5-dicarboxyl­ate 1.67-hydrate
Source: Acta Crystallogr Sect E Struct Rep Online. 2010 Jul 14;66(Pt 8):m925–6. doi: 10.1107/S1600536810027066 (PMC3007365; doi:10.1107/S1600536810027066)
Supplement: Supplementary file 2 [file e-66-0m925-Isup2.hkl]

#
# h,k,l, Fc-squared, Fo-squared, sigma(Fo-squared) and status flag
#
data_I
_shelx_title ' TEST STRUCTURE D:\DATA\OKAN66_DENE\OKAN66'
_shelx_refln_list_code          4
_shelx_F_calc_maximum      330.56
_exptl_crystal_F_000      1348.00
_reflns_d_resolution_high  0.7965
 
loop_
 _symmetry_equiv_pos_as_xyz
 'x, y, z'
 '-x, -y, -z'
 
_cell_length_a    12.8145
_cell_length_b    12.9218
_cell_length_c    18.6311
_cell_angle_alpha  72.008
_cell_angle_beta   75.446
_cell_angle_gamma  73.480
 
_shelx_F_squared_multiplier     1.000
 
loop_
 _refln_index_h
 _refln_index_k
 _refln_index_l
 _refln_F_squared_calc
 _refln_F_squared_meas
 _refln_F_squared_sigma
 _refln_observed_status
   1   0   0      208.47      201.45     71.35 o
   2   0   0     2607.54     2292.33    188.23 o
   3   0   0      142.58      191.69     53.56 o
   4   0   0    10607.95    10447.72    283.92 o
   5   0   0     2749.83     2651.24    108.98 o
   6   0   0     4428.71     3951.74    225.24 o
   7   0   0      217.50      259.72     46.43 o
   8   0   0      793.27      743.58     55.62 o
   9   0   0       45.85       72.21     49.30 o
  10   0   0      524.95      455.37     51.89 o
  11   0   0      385.09      387.43     55.91 o
  12   0   0       21.97       34.27     57.63 o
  13   0   0       62.39      127.25     62.99 o
  14   0   0        0.27       72.70     75.07 o
  15   0   0       46.06       75.59     75.47 o
 -14   1   0      232.04      197.46     77.82 o
 -13   1   0      169.20      199.40     70.45 o
 -12   1   0      329.67      457.29     66.36 o
 -11   1   0      229.22      272.00     55.50 o
 -10   1   0        8.77       54.63     55.02 o
  -9   1   0      373.76      358.26     56.10 o
  -8   1   0       51.27       67.05     51.26 o
  -7   1   0     3409.74     3388.76    131.85 o
  -6   1   0     3801.99     3839.78    159.50 o
  -5   1   0     1192.90     1180.95     80.10 o
  -4   1   0      288.66      358.07     54.01 o
  -3   1   0       76.70       96.94     63.42 o
  -2   1   0       76.90       75.83     77.91 o
  -1   1   0    22984.61    21957.80   1201.97 o
   0   1   0      667.53      777.48     78.38 o
   1   1   0      186.65      176.13     54.12 o
   2   1   0      288.59      258.34     49.42 o
   3   1   0      206.86      147.64     45.77 o
   4   1   0     2659.02     2350.51     99.05 o
   5   1   0    17923.11    14588.11    439.30 o
   6   1   0     1275.02     1112.87     43.69 o
   7   1   0      477.89      572.64     42.58 o
   8   1   0        7.89       20.59     44.75 o
   9   1   0      240.32      215.84     46.23 o
  10   1   0      375.95      302.44     49.43 o
  11   1   0       34.02       61.00     52.04 o
  12   1   0       43.02      128.16     54.34 o
  13   1   0       86.61      115.08     57.26 o
  14   1   0      288.85      331.06     60.73 o
  15   1   0       24.82        8.06     75.52 o
 -14   2   0      434.55      356.08     89.86 o
 -13   2   0       24.73       47.48     83.09 o
 -12   2   0      728.77      720.97     71.20 o
 -11   2   0      358.99      353.58     69.64 o
 -10   2   0     1096.22     1203.38     72.42 o
  -9   2   0      556.92      557.09     57.06 o
  -8   2   0      140.22      158.48     57.55 o
  -7   2   0      239.81      252.65     57.84 o
  -6   2   0     1357.08     1364.73     58.49 o
  -5   2   0      981.98      972.54     60.00 o
  -4   2   0      254.42      200.89     60.82 o
  -3   2   0     1499.37     1751.23     69.31 o
  -2   2   0     2184.78     2029.88     82.35 o
  -1   2   0        4.30       10.43     73.30 o
   0   2   0      843.77      999.78     61.75 o
   1   2   0    16446.86    16989.83    285.04 o
   2   2   0      143.97      118.50     44.67 o
   3   2   0      117.55      161.98     45.06 o
   4   2   0    59833.75    51739.21   1198.79 o
   5   2   0      226.38      278.05     37.64 o
   6   2   0     1136.21     1026.45     40.16 o
   7   2   0      109.31      100.69     36.76 o
   8   2   0      135.09      135.95     39.35 o
   9   2   0     1595.78     1598.23     44.12 o
  10   2   0      174.52      211.19     44.81 o
  11   2   0      243.80      239.88     48.95 o
  12   2   0       33.83       83.42     50.66 o
  13   2   0      465.56      617.98     81.31 o
  14   2   0       86.01      112.18     66.08 o
  15   2   0      334.00      292.82     65.43 o
 -14   3   0       51.60      139.33    103.16 o
 -13   3   0      239.94      314.57     96.78 o
 -12   3   0       74.86      110.85     89.84 o
 -11   3   0       31.05       81.15     72.89 o
 -10   3   0        1.81       99.32     74.03 o
  -9   3   0       17.29       31.83     71.84 o
  -8   3   0      343.10      279.85     72.89 o
  -7   3   0     1267.36     1312.42     71.39 o
  -6   3   0     1574.63     1497.25     82.71 o
  -5   3   0     3654.45     3369.26     84.08 o
  -4   3   0     5043.28     5316.73    144.41 o
  -3   3   0     2000.41     1993.03     69.20 o
  -2   3   0     4326.86     4273.68     82.97 o
  -1   3   0      770.96      990.14     61.57 o
   0   3   0      799.71      821.93     59.12 o
   1   3   0     1108.83     1056.71     49.25 o
   2   3   0     3590.55     3713.77     81.14 o
   3   3   0    10283.30     9557.08    276.57 o
   4   3   0     6492.32     6498.36    144.87 o
   5   3   0     2662.02     2687.38     41.46 o
   6   3   0     8272.93     7079.18    203.24 o
   7   3   0     2323.03     2114.24     51.54 o
   8   3   0     4799.96     5140.96     63.02 o
   9   3   0      930.74      839.52     41.48 o
  10   3   0       19.37       61.99     39.84 o
  11   3   0        2.52       52.53     44.78 o
  12   3   0       35.86       99.55     48.63 o
  13   3   0        4.83       68.55     52.75 o
  14   3   0      523.34      424.11     58.51 o
  15   3   0       11.54       44.85     62.15 o
 -13   4   0        9.87       58.61     99.90 o
 -12   4   0       24.25       91.56     84.68 o
 -11   4   0       90.27      125.66     89.37 o
 -10   4   0       75.88       99.45     85.38 o
  -9   4   0      482.72      394.10     83.61 o
  -8   4   0     2511.54     2638.16    259.96 o
  -7   4   0      959.24      903.11     82.53 o
  -6   4   0      770.65      741.29     77.70 o
  -5   4   0      743.50      809.39     77.28 o
  -4   4   0      705.33      723.19     63.74 o
  -3   4   0      325.09      348.00     61.02 o
  -2   4   0     8174.37     7994.95     81.86 o
  -1   4   0     9852.39     9531.18    118.58 o
   0   4   0     1573.45     1698.66     51.73 o
   1   4   0     3096.58     2837.62     48.78 o
   2   4   0     2558.21     2890.72     47.54 o
   3   4   0     1221.07     1224.46     39.97 o
   4   4   0     2533.04     2086.94     56.95 o
   5   4   0    32885.49    31448.60    280.78 o
   6   4   0     3546.05     3055.00     41.21 o
   7   4   0        5.43       73.54     35.30 o
   8   4   0     1019.78     1003.97     39.05 o
   9   4   0       97.32      124.01     38.27 o
  10   4   0      484.00      553.20     40.56 o
  11   4   0      257.77      454.85     58.89 o
  12   4   0      562.04      673.59     50.58 o
  13   4   0      285.99      333.52     49.38 o
  14   4   0        5.31       46.71     55.60 o
  15   4   0       82.22       20.68     59.88 o
 -13   5   0        3.98       77.81    106.34 o
 -12   5   0        5.34       46.45     99.20 o
 -11   5   0       44.00       93.64     97.08 o
 -10   5   0       12.99      -37.34     89.07 o
  -9   5   0      153.77      148.62     86.80 o
  -8   5   0      289.40      271.98     85.96 o
  -7   5   0       86.51       23.31     86.71 o
  -6   5   0     2272.06     2174.60     79.37 o
  -5   5   0      530.99      510.20     74.44 o
  -4   5   0      346.15      357.74     65.16 o
  -3   5   0     1624.02     1633.40     66.61 o
  -2   5   0    18045.86    17950.12    158.35 o
  -1   5   0     3816.47     3926.41     59.74 o
   0   5   0    20931.24    19915.92    227.39 o
   1   5   0     1441.37     1126.00     41.40 o
   2   5   0       21.41        6.84     36.80 o
   3   5   0       95.32      138.56     37.47 o
   4   5   0     8949.56     8875.10     70.41 o
   5   5   0     1100.93     1282.24     37.33 o
   6   5   0      439.22      450.18     35.69 o
   7   5   0      255.77      318.45     36.49 o
   8   5   0        2.86       16.68     36.54 o
   9   5   0       52.96      123.25     38.65 o
  10   5   0      845.40      775.97     40.01 o
  11   5   0      166.93      241.91     40.93 o
  12   5   0     1120.84     1227.04     44.83 o
  13   5   0      276.19      247.25     49.40 o
  14   5   0       16.63        6.95     53.19 o
  15   5   0       64.21       39.10     54.94 o
 -12   6   0      379.67      363.00    116.17 o
 -11   6   0       28.72        0.05    107.34 o
 -10   6   0       10.43       82.91    101.74 o
  -9   6   0       39.46       69.87    103.37 o
  -8   6   0     1203.19     1029.33    176.57 o
  -7   6   0      129.50      101.84     83.98 o
  -6   6   0        6.53       35.49     84.03 o
  -5   6   0     1032.70      888.81     78.61 o
  -4   6   0      110.99      129.80     62.68 o
  -3   6   0     2286.32     2455.47     66.36 o
  -2   6   0     2078.73     2179.89     60.09 o
  -1   6   0    11160.97    11239.27    132.65 o
   0   6   0     4021.15     3756.20     49.62 o
   1   6   0     3175.13     2991.99     45.92 o
   2   6   0      535.79      591.22     38.18 o
   3   6   0     5556.07     5258.92     79.96 o
   4   6   0        4.34       44.66     34.78 o
   5   6   0     1375.56     1771.89     50.14 o
   6   6   0     1716.95     1478.78     37.99 o
   7   6   0     1781.20     1825.31     37.68 o
   8   6   0      159.14      126.71     36.59 o
   9   6   0     2426.56     2512.10     42.38 o
  10   6   0      484.95      512.07     39.16 o
  11   6   0      592.82      576.15     42.44 o
  12   6   0      115.45      128.86     42.50 o
  13   6   0      113.26      133.33     47.74 o
  14   6   0      132.13       74.87     52.55 o
  15   6   0        5.98       56.60     56.58 o
 -11   7   0        0.67      132.96    119.98 o
 -10   7   0       99.48      144.06    117.11 o
  -9   7   0      531.66      457.96    142.89 o
  -8   7   0      553.99      467.42    118.37 o
  -7   7   0      118.29       99.63     88.81 o
  -6   7   0        1.47       33.10     78.75 o
  -5   7   0       29.23       43.49     76.58 o
  -4   7   0       41.30       48.95     60.68 o
  -3   7   0        5.94       22.43     58.08 o
  -2   7   0      840.53      896.19     56.32 o
  -1   7   0      335.42      353.79     50.75 o
   0   7   0      343.70      323.10     41.06 o
   1   7   0     1768.85     1785.95     43.19 o
   2   7   0     1714.91     1352.15     40.69 o
   3   7   0      478.72      554.20     39.02 o
   4   7   0     8931.89     9298.58    161.86 o
   5   7   0       45.28       19.65     36.29 o
   6   7   0     2285.36     1994.44     39.85 o
   7   7   0      492.67      508.79     35.96 o
   8   7   0      531.52      599.18     38.52 o
   9   7   0      375.39      480.44     38.29 o
  10   7   0        8.74       44.84     37.65 o
  11   7   0        8.21       79.37     40.29 o
  12   7   0      127.91      132.64     43.18 o
  13   7   0      450.08      451.23     45.90 o
  14   7   0      106.22       81.59     51.09 o
  15   7   0        4.34       21.94     54.96 o
 -11   8   0      311.27      286.85    134.92 o
 -10   8   0       51.09      111.59    124.47 o
  -9   8   0      435.43      416.77    123.26 o
  -8   8   0      777.15      752.59    120.61 o
  -7   8   0       13.77      -16.82     90.35 o
  -6   8   0       33.12       74.71     83.34 o
  -5   8   0      172.35      210.88     81.65 o
  -4   8   0      386.69      316.97     62.10 o
  -3   8   0     1134.31     1027.44     62.12 o
  -2   8   0      111.82      113.22     56.52 o
  -1   8   0       83.25      113.19     49.16 o
   0   8   0      441.15      413.92     42.49 o
   1   8   0      242.14      253.00     39.61 o
   2   8   0      909.53      782.30     39.61 o
   3   8   0     2174.88     2323.66     62.29 o
   4   8   0      392.62      523.27     39.93 o
   5   8   0      765.61      703.14     38.14 o
   6   8   0      509.73      589.02     37.27 o
   7   8   0     2499.52     2352.22     41.39 o
   8   8   0      642.73      636.85     38.90 o
   9   8   0       87.63      102.92     38.90 o
  10   8   0       95.94      127.99     38.86 o
  11   8   0       14.20        2.03     39.38 o
  12   8   0      741.11      702.40     45.10 o
  13   8   0      197.58      160.30     46.43 o
  14   8   0        2.69      -20.56     58.90 o
 -10   9   0        5.71       -7.31    137.16 o
  -9   9   0      750.37      545.44    135.54 o
  -8   9   0      113.95      135.64    105.41 o
  -7   9   0       29.92       26.81     95.42 o
  -6   9   0      708.05      771.56     94.78 o
  -5   9   0     1015.42      977.65     94.74 o
  -4   9   0     1938.87     1759.80     72.68 o
  -3   9   0       80.15      135.92     66.06 o
  -2   9   0       37.98       53.65     55.38 o
  -1   9   0       58.97       71.71     49.84 o
   0   9   0        8.29       24.02     44.09 o
   1   9   0       65.72       93.70     41.61 o
   2   9   0     3123.03     3182.95     66.24 o
   3   9   0      317.42      324.68     39.36 o
   4   9   0      583.31      667.91     38.51 o
   5   9   0      285.21      341.25     41.82 o
   6   9   0     4853.16     4649.53     45.83 o
   7   9   0      247.26      334.42     38.99 o
   8   9   0       84.26       95.11     37.92 o
   9   9   0      225.84      243.26     37.16 o
  10   9   0      181.83      110.55     39.71 o
  11   9   0        6.30       31.05     43.58 o
  12   9   0      210.39      205.68     44.18 o
  13   9   0      112.02      102.89     45.84 o
  14   9   0        0.20       38.52     53.93 o
  -9  10   0       84.93       56.17    160.03 o
  -8  10   0       45.15       66.14    117.43 o
  -7  10   0      344.52      353.12    113.00 o
  -6  10   0       34.11       89.57    106.40 o
  -5  10   0      801.15      873.27    117.78 o
  -4  10   0      509.99      547.00     80.51 o
  -3  10   0        1.39       13.60     71.74 o
  -2  10   0      594.30      611.83     60.77 o
  -1  10   0      115.09      117.03     54.26 o
   0  10   0       29.98       66.80     50.48 o
   1  10   0     1181.60     1203.19     45.98 o
   2  10   0      843.35      948.36     43.47 o
   3  10   0      288.34      277.06     40.08 o
   4  10   0       16.31       44.80     39.61 o
   5  10   0      809.51      929.30     40.08 o
   6  10   0      410.26      480.14     42.89 o
   7  10   0      987.37     1103.03     41.31 o
   8  10   0      306.05      276.72     40.09 o
   9  10   0        1.35        6.23     40.63 o
  10  10   0      264.20      244.03     42.18 o
  11  10   0      654.00      601.95     43.99 o
  12  10   0       35.95       79.76     44.17 o
  13  10   0        5.49       14.23     47.54 o
  -8  11   0      373.85      206.34    184.70 o
  -7  11   0        4.49      -21.10    146.46 o
  -6  11   0      134.78      160.63    138.44 o
  -5  11   0      181.21      226.34    121.74 o
  -4  11   0      364.23      357.45     83.70 o
  -3  11   0      310.42      282.81     81.38 o
  -2  11   0       29.39       89.81     63.60 o
  -1  11   0       13.77       50.47     55.76 o
   0  11   0     2511.35     2627.53     59.18 o
   1  11   0       11.21       51.75     45.15 o
   2  11   0       72.75       91.18     43.98 o
   3  11   0      203.17      155.97     41.75 o
   4  11   0      503.61      481.63     40.54 o
   5  11   0      328.67      357.23     40.84 o
   6  11   0        3.82       32.81     40.29 o
   7  11   0        7.66       28.79     45.22 o
   8  11   0        4.51      -17.54     45.62 o
   9  11   0        1.56       12.88     41.94 o
  10  11   0      681.85      642.02     45.49 o
  11  11   0      178.95      132.89     44.85 o
  12  11   0        0.43        4.31     46.94 o
  13  11   0        5.08       61.53     48.35 o
  -6  12   0        0.16        4.39    134.05 o
  -5  12   0       26.51       26.59    141.41 o
  -4  12   0      221.24      367.75    122.07 o
  -3  12   0      205.82      279.12     85.36 o
  -2  12   0      109.08      190.26     70.22 o
  -1  12   0      451.68      503.24     66.05 o
   0  12   0       43.34       79.85     56.32 o
   1  12   0        0.81       31.07     54.40 o
   2  12   0      625.95      588.40     47.24 o
   3  12   0      296.82      244.92     44.39 o
   4  12   0      506.27      449.46     43.23 o
   5  12   0     1232.97     1216.64     45.61 o
   6  12   0      134.80      146.93     42.81 o
   7  12   0        8.51       55.49     43.79 o
   8  12   0       64.11       71.49     44.17 o
   9  12   0      416.47      467.27     48.35 o
  10  12   0      275.83      274.74     50.28 o
  11  12   0       33.48       30.56     46.11 o
  12  12   0      162.39       74.00     49.64 o
  -5  13   0       63.41       51.42    150.31 o
  -4  13   0      273.20      159.54    131.63 o
  -3  13   0       11.53       57.84     83.91 o
  -2  13   0      174.97      229.92     74.47 o
  -1  13   0       14.08       59.72     66.42 o
   0  13   0      150.60      121.36     62.62 o
   1  13   0     1002.96     1093.77     60.54 o
   2  13   0       22.78       94.01     54.56 o
   3  13   0       29.16       67.67     47.09 o
   4  13   0      393.93      421.67     49.66 o
   5  13   0       95.41      120.50     45.16 o
   6  13   0       76.76       83.74     46.25 o
   7  13   0      133.58      124.27     46.52 o
   8  13   0        9.14       34.77     47.11 o
   9  13   0      163.12      146.06     48.29 o
  10  13   0       59.22       96.38     47.94 o
  11  13   0       67.02      100.04     59.48 o
  -3  14   0        5.06       33.29    134.16 o
  -2  14   0        1.84        1.28     86.60 o
  -1  14   0        1.61       28.69     82.83 o
   0  14   0      385.13      316.38     75.90 o
   1  14   0       23.15       33.56     64.37 o
   2  14   0        0.10       22.46     59.37 o
   3  14   0       59.50       75.27     58.20 o
   4  14   0      300.50      247.76     53.32 o
   5  14   0       16.17       40.26     49.75 o
   6  14   0      516.03      525.59     50.05 o
   7  14   0       14.78        1.51     49.14 o
   8  14   0       80.88       94.32     50.18 o
   9  14   0       36.80       68.12     50.51 o
   0  15   0        0.71        5.80     79.85 o
   1  15   0        8.09       53.64     73.93 o
   2  15   0        3.06       16.71     68.40 o
   3  15   0        0.40       -1.22     63.66 o
   4  15   0        4.67       16.05     72.75 o
   5  15   0      217.63      211.80     59.06 o
   6  15   0        1.01       56.21     60.28 o
  -5 -15   1        3.24       40.83     54.48 o
  -4 -15   1       13.87       13.82     60.66 o
  -3 -15   1        7.86       39.60     65.95 o
  -2 -15   1       14.89       57.28     74.46 o
  -1 -15   1      490.50      478.82     78.00 o
  -8 -14   1      394.32      357.67     51.08 o
  -7 -14   1        0.50       34.48     49.95 o
  -6 -14   1       76.37       85.06     49.27 o
  -5 -14   1       35.50       66.70     49.29 o
  -4 -14   1      148.29      172.19     52.42 o
  -3 -14   1        3.40       39.66     53.42 o
  -2 -14   1      559.74      531.40     63.13 o
  -1 -14   1        7.96       90.35     69.28 o
   0 -14   1      232.35      201.55     74.55 o
   1 -14   1        0.92       31.63     74.28 o
   2 -14   1       89.02       73.83    133.39 o
 -10 -13   1       43.08       72.04     51.56 o
  -9 -13   1       14.95       18.82     46.98 o
  -8 -13   1       29.13       53.14     46.89 o
  -7 -13   1       76.97       82.41     46.42 o
  -6 -13   1       67.73       66.35     46.91 o
  -5 -13   1        4.68       47.00     47.32 o
  -4 -13   1        0.30       49.87     47.15 o
  -3 -13   1     1419.05     1378.84     59.87 o
  -2 -13   1       18.83       48.82     51.16 o
  -1 -13   1        6.80       32.60     61.30 o
   0 -13   1      315.44      270.01     68.02 o
   1 -13   1       86.69       65.79     77.21 o
   2 -13   1       19.63       -4.52     94.44 o
   3 -13   1      100.99      102.07    127.12 o
   4 -13   1       10.47      -36.26    131.96 o
 -11 -12   1       37.67       54.50     49.22 o
 -10 -12   1       36.17       33.21     43.05 o
  -9 -12   1        8.36       10.55     48.84 o
  -8 -12   1      762.14      694.13     49.09 o
  -7 -12   1      546.10      595.98     45.23 o
  -6 -12   1      123.90      127.10     44.08 o
  -5 -12   1      370.07      341.09     45.88 o
  -4 -12   1      798.96      899.90     50.16 o
  -3 -12   1      132.66      180.69     47.86 o
  -2 -12   1      574.98      592.02     48.52 o
  -1 -12   1      325.87      308.01     52.00 o
   0 -12   1       33.62       55.81     62.14 o
   1 -12   1      147.95      181.74     66.70 o
   2 -12   1      833.34      929.80     73.97 o
   3 -12   1       77.99       66.58    102.18 o
   4 -12   1       13.06      119.87    121.52 o
   5 -12   1        0.47       14.17    142.73 o
   6 -12   1      150.62      160.74    146.35 o
 -12 -11   1       66.87       64.73     47.17 o
 -11 -11   1       14.19       46.63     47.91 o
 -10 -11   1       45.97      163.50     45.70 o
  -9 -11   1      397.96      448.50     45.73 o
  -8 -11   1        4.00       20.49     41.54 o
  -7 -11   1       70.40       93.61     45.97 o
  -6 -11   1      152.60       88.66     44.86 o
  -5 -11   1        5.21        5.17     42.49 o
  -4 -11   1       35.67       97.60     41.55 o
  -3 -11   1      622.37      532.00     44.29 o
  -2 -11   1      539.17      492.77     47.72 o
  -1 -11   1        5.00       38.79     50.30 o
   0 -11   1      145.53      147.60     50.41 o
   1 -11   1      563.20      690.01     65.36 o
   2 -11   1       30.81       48.68     67.01 o
   3 -11   1        0.33       -2.34     88.06 o
   4 -11   1      565.07      458.39    117.78 o
   5 -11   1       21.65       70.10    122.18 o
   6 -11   1      428.97      426.97    142.62 o
   7 -11   1       60.17       24.72    158.33 o
   8 -11   1        7.58      102.84    168.66 o
 -13 -10   1       36.10       -6.26     48.57 o
 -12 -10   1       35.09       51.75     44.11 o
 -11 -10   1        0.46       23.23     44.22 o
 -10 -10   1      206.02      227.76     42.47 o
  -9 -10   1      426.38      374.13     43.94 o
  -8 -10   1     1134.81     1337.28     43.48 o
  -7 -10   1      313.09      319.50     39.02 o
  -6 -10   1      351.67      451.90     40.85 o
  -5 -10   1       74.84      149.69     42.75 o
  -4 -10   1      427.23      440.24     40.36 o
  -3 -10   1     1287.24     1359.35     46.73 o
  -2 -10   1      423.31      365.59     42.97 o
  -1 -10   1      198.75      240.92     45.02 o
   0 -10   1      619.67      651.20     49.94 o
   1 -10   1       63.14      136.49     57.14 o
   2 -10   1      304.50      304.64     63.61 o
   3 -10   1      878.68      967.47     81.99 o
   4 -10   1      258.20      340.17    109.10 o
   5 -10   1     1137.43     1163.56    122.29 o
   6 -10   1       60.35      115.37    131.41 o
   7 -10   1      271.41      216.34    136.79 o
   8 -10   1      148.00       65.15    171.18 o
   9 -10   1       15.49       53.29    207.55 o
 -14  -9   1       39.88      118.51     61.76 o
 -13  -9   1       87.26       95.69     50.14 o
 -12  -9   1        4.40       63.12     44.53 o
 -11  -9   1       69.21       60.96     43.01 o
 -10  -9   1        5.97       10.73     40.18 o
  -9  -9   1     1179.84     1176.44     40.54 o
  -8  -9   1     1849.66     2028.33     41.23 o
  -7  -9   1       58.03      122.00     41.09 o
  -6  -9   1      291.55      259.99     39.35 o
  -5  -9   1       71.43      181.73     37.27 o
  -4  -9   1     1585.66     1517.65     43.50 o
  -3  -9   1        5.29      -14.22     38.72 o
  -2  -9   1     1293.15     1089.73     43.68 o
  -1  -9   1       41.58      108.61     42.09 o
   0  -9   1      266.31      326.21     47.07 o
   1  -9   1      257.77      235.35     52.58 o
   2  -9   1     2195.84     2346.23     68.96 o
   3  -9   1       47.86      151.74     74.49 o
   4  -9   1      722.81      680.45    107.46 o
   5  -9   1      219.81      324.79    109.98 o
   6  -9   1        5.49       75.37    124.27 o
   7  -9   1      417.30      363.25    107.45 o
   8  -9   1      280.51      235.73    109.01 o
   9  -9   1       57.18       70.23    120.87 o
  10  -9   1      276.97      256.70    150.76 o
 -14  -8   1      294.92      229.35     60.87 o
 -13  -8   1        5.06       16.68     50.35 o
 -12  -8   1      239.97      184.69     44.85 o
 -11  -8   1       48.36       45.03     41.62 o
 -10  -8   1      270.59      195.32     39.79 o
  -9  -8   1     1072.02     1087.51     48.15 o
  -8  -8   1      107.98      120.23     36.99 o
  -7  -8   1        1.47       69.72     37.58 o
  -6  -8   1      129.43      118.39     35.32 o
  -5  -8   1     1254.24     1053.36     38.97 o
  -4  -8   1      779.82     1051.03     37.61 o
  -3  -8   1     2580.71     2635.77     44.58 o
  -2  -8   1      262.76      265.22     38.74 o
  -1  -8   1      231.60      288.34     43.61 o
   0  -8   1      263.00      261.42     43.86 o
   1  -8   1     1297.80     1261.05     49.31 o
   2  -8   1      420.64      542.20     61.20 o
   3  -8   1      214.49      239.03     72.74 o
   4  -8   1      176.67      145.14    100.97 o
   5  -8   1      493.32      467.48     87.17 o
   6  -8   1       76.57       56.95     87.63 o
   7  -8   1      588.88      621.41     93.94 o
   8  -8   1       29.60       83.22     97.31 o
   9  -8   1      410.59      305.87    129.46 o
  10  -8   1       59.07       66.31    130.84 o
  11  -8   1       35.60      105.27    136.90 o
 -14  -7   1       56.82       84.28     51.68 o
 -13  -7   1        0.33       37.44     48.32 o
 -12  -7   1      471.93      513.70     44.56 o
 -11  -7   1      268.74      363.04     43.35 o
 -10  -7   1     1777.93     1885.50     42.77 o
  -9  -7   1       53.90       20.00     36.85 o
  -8  -7   1      498.56      469.08     38.02 o
  -7  -7   1      866.38      970.53     37.08 o
  -6  -7   1     1353.16     1535.66     37.94 o
  -5  -7   1      946.25      873.34     36.94 o
  -4  -7   1    16884.78    17211.63    152.81 o
  -3  -7   1      185.79      104.14     37.49 o
  -2  -7   1      374.76      366.48     38.61 o
  -1  -7   1      552.24      464.82     42.91 o
   0  -7   1     2568.52     2300.69     50.86 o
   1  -7   1      517.19      478.23     46.86 o
   2  -7   1      949.94      914.30     54.79 o
   3  -7   1      656.73      575.93     69.31 o
   4  -7   1      298.17      349.93     85.40 o
   5  -7   1      154.75      176.57     85.54 o
   6  -7   1      486.78      519.52     87.31 o
   7  -7   1      186.54      215.56     89.10 o
   8  -7   1       95.23      107.79     95.48 o
   9  -7   1      263.36      237.85    123.78 o
  10  -7   1        7.49       12.61    110.88 o
  11  -7   1      703.62      705.20    231.94 o
 -15  -6   1        2.37       10.28     57.58 o
 -14  -6   1        0.23       30.67     53.28 o
 -13  -6   1       76.92       84.30     49.79 o
 -12  -6   1      157.27      195.14     46.52 o
 -11  -6   1     1451.67     1621.35     46.62 o
 -10  -6   1     1408.97     1495.85     42.09 o
  -9  -6   1       19.22      -31.25     38.71 o
  -8  -6   1        0.70       23.11     36.87 o
  -7  -6   1      107.74      127.67     36.32 o
  -6  -6   1      227.85      202.27     36.08 o
  -5  -6   1     8298.69     7585.75    135.41 o
  -4  -6   1        0.99       31.80     35.24 o
  -3  -6   1     1242.87     1306.41     37.76 o
  -2  -6   1      248.77      314.69     37.95 o
  -1  -6   1     3683.88     3340.05     57.90 o
   0  -6   1     1824.97     1685.97     45.44 o
   1  -6   1    10126.17    10272.76    101.91 o
   2  -6   1      871.40      953.80     55.98 o
   3  -6   1       12.72       16.52     62.36 o
   4  -6   1       39.26       82.22     78.68 o
   5  -6   1      627.04      528.67     82.85 o
   6  -6   1       66.32       23.89     82.24 o
   7  -6   1      254.85      296.03     87.10 o
   8  -6   1      231.18      236.69     90.15 o
   9  -6   1        2.99       87.72    101.78 o
  10  -6   1      452.92      374.78    129.05 o
  11  -6   1       11.56       76.83    108.85 o
  12  -6   1       57.67      124.89    111.19 o
 -15  -5   1        2.61      -13.21     58.30 o
 -14  -5   1      422.77      394.15     55.53 o
 -13  -5   1       49.46       58.13     49.73 o
 -12  -5   1      444.99      391.57     46.58 o
 -11  -5   1      303.95      292.53     44.15 o
 -10  -5   1       16.37       26.79     39.01 o
  -9  -5   1      383.61      423.93     38.54 o
  -8  -5   1      142.72      230.43     37.36 o
  -7  -5   1      123.94      142.60     35.06 o
  -6  -5   1     1323.44      984.48     36.01 o
  -5  -5   1      537.01      625.07     36.04 o
  -4  -5   1       25.35       49.10     35.29 o
  -3  -5   1     2342.05     2500.52     49.46 o
  -2  -5   1        5.17       33.05     36.06 o
  -1  -5   1       11.04       89.02     40.99 o
   0  -5   1    10660.99    10089.44    123.54 o
   1  -5   1     3588.06     3470.37     57.36 o
   2  -5   1       31.68       14.63     52.91 o
   3  -5   1        1.89       34.69     62.36 o
   4  -5   1     1900.63     1672.54     84.96 o
   5  -5   1      945.84      992.52     80.04 o
   6  -5   1        0.99       52.01     74.15 o
   7  -5   1       66.01      126.39     80.89 o
   8  -5   1      245.46      270.76     85.84 o
   9  -5   1      567.80      596.77     98.31 o
  10  -5   1       23.34      108.93     92.74 o
  11  -5   1       35.89       42.52     94.45 o
  12  -5   1       38.57       71.52     99.58 o
  13  -5   1       40.56      106.94    105.53 o
 -15  -4   1      104.08       94.25     61.54 o
 -14  -4   1        0.45       69.11     53.86 o
 -13  -4   1        0.51       57.17     50.28 o
 -12  -4   1      172.01      262.49     47.61 o
 -11  -4   1        0.20      -35.10     43.73 o
 -10  -4   1      673.18      794.32     41.13 o
  -9  -4   1     3125.37     2961.33     43.23 o
  -8  -4   1      428.56      472.32     37.94 o
  -7  -4   1     2933.21     3241.78     83.90 o
  -6  -4   1      467.48      453.50     36.68 o
  -5  -4   1     3070.86     2844.94     53.37 o
  -4  -4   1    11144.66     9774.17    166.94 o
  -3  -4   1      658.59      604.59     38.27 o
  -2  -4   1     5890.50     6803.76     88.95 o
  -1  -4   1    11837.08    10674.62    187.36 o
   0  -4   1     1880.94     1763.98     50.01 o
   1  -4   1      504.72      406.80     52.18 o
   2  -4   1       23.28        3.74     51.79 o
   3  -4   1     7551.93     7575.55    143.86 o
   4  -4   1      921.68      819.76     75.42 o
   5  -4   1      437.68      441.94     72.99 o
   6  -4   1     1865.86     1847.77     80.99 o
   7  -4   1      104.86      133.24     81.83 o
   8  -4   1     1108.08     1016.00     83.29 o
   9  -4   1      108.45      110.83     82.50 o
  10  -4   1      678.93      628.26     87.04 o
  11  -4   1        0.46       30.27     87.62 o
  12  -4   1       96.82       63.11     94.17 o
  13  -4   1       12.09      -21.66    100.26 o
 -15  -3   1        5.15       93.50     62.71 o
 -14  -3   1       25.44       48.88     56.99 o
 -13  -3   1      121.16      194.23     54.96 o
 -12  -3   1       73.29      163.01     46.96 o
 -11  -3   1      876.44      840.27     47.30 o
 -10  -3   1     2498.24     2392.47     64.81 o
  -9  -3   1      311.94      289.16     41.84 o
  -8  -3   1     3900.99     3577.39    153.38 o
  -7  -3   1      113.17       69.75     38.05 o
  -6  -3   1      276.44      329.39     36.57 o
  -5  -3   1    21173.90    19137.11    351.40 o
  -4  -3   1       19.64       83.53     38.94 o
  -3  -3   1     1206.33     1147.94     42.09 o
  -2  -3   1    15597.32    15697.16    130.21 o
  -1  -3   1    36639.98    38138.06    431.19 o
   0  -3   1     3809.22     4011.40     64.89 o
   1  -3   1    15342.59    15440.69    270.31 o
   2  -3   1      522.40      439.41     63.92 o
   3  -3   1        8.17       38.55     75.15 o
   4  -3   1     3572.12     3672.33     86.05 o
   5  -3   1     7860.12     7966.60     98.57 o
   6  -3   1      310.66      282.28     68.45 o
   7  -3   1     1055.00     1029.20     75.73 o
   8  -3   1      944.75      893.54     78.14 o
   9  -3   1       47.13      120.96     73.05 o
  10  -3   1       24.19       60.76     74.42 o
  11  -3   1       30.01      116.55     78.81 o
  12  -3   1       11.13      -38.81     84.88 o
  13  -3   1      138.72      143.84     87.68 o
  14  -3   1      114.38      119.35    102.37 o
 -15  -2   1       41.79      -39.77     66.12 o
 -14  -2   1       13.45       46.09     56.75 o
 -13  -2   1      576.13      509.93     54.66 o
 -12  -2   1      363.03      351.80     51.43 o
 -11  -2   1      614.58      741.99     47.25 o
 -10  -2   1        3.54      -13.22     44.92 o
  -9  -2   1      857.60      733.90     44.30 o
  -8  -2   1      449.11      524.71     42.36 o
  -7  -2   1      335.79      358.35     37.62 o
  -6  -2   1    13441.13    12955.21    407.62 o
  -5  -2   1      235.83      123.58     38.44 o
  -4  -2   1     2597.21     1971.20     59.96 o
  -3  -2   1      937.70      802.13     45.44 o
  -2  -2   1     2006.85     1794.24     48.61 o
  -1  -2   1      877.83      993.08     51.85 o
   0  -2   1    41970.89    44130.78    360.48 o
   1  -2   1      327.10      309.92     73.83 o
   2  -2   1      164.53      154.68     88.88 o
   3  -2   1     3941.89     4269.19    114.77 o
   4  -2   1      957.16      916.10     65.14 o
   5  -2   1      428.82      516.30     63.99 o
   6  -2   1     1237.60     1291.85     70.41 o
   7  -2   1     1506.90     1507.41     69.85 o
   8  -2   1     1787.33     1788.99     70.75 o
   9  -2   1      860.50      914.64     70.30 o
  10  -2   1      894.88      985.94     82.81 o
  11  -2   1      253.83      282.66     73.74 o
  12  -2   1      718.83      695.05     78.19 o
  13  -2   1       56.77       52.01     81.51 o
  14  -2   1      156.30      144.29     88.93 o
 -15  -1   1        7.93       26.84     65.31 o
 -14  -1   1       24.31       66.29     61.26 o
 -13  -1   1       10.35       59.92     56.46 o
 -12  -1   1      502.61      542.82     53.93 o
 -11  -1   1       25.10      -16.15     50.40 o
 -10  -1   1        3.91       29.91     48.08 o
  -9  -1   1      593.55      616.06     46.79 o
  -8  -1   1       14.96       81.48     43.26 o
  -7  -1   1    11671.55    10463.43    372.53 o
  -6  -1   1     8967.28     8092.59    524.70 o
  -5  -1   1     2656.56     2110.53     69.04 o
  -4  -1   1     5450.51     4950.76    237.07 o
  -3  -1   1      256.98      221.17     47.83 o
  -2  -1   1      420.70      396.20     50.11 o
  -1  -1   1    27951.04    25269.51   1323.63 o
   0  -1   1      170.68      141.83     61.32 o
   1  -1   1     8972.48     8914.36    192.44 o
   2  -1   1      152.19      153.59    106.06 o
   3  -1   1     1453.24     1627.60    109.01 o
   4  -1   1      262.42      156.61     55.77 o
   5  -1   1      117.38      179.36     51.63 o
   6  -1   1        1.62       27.18     46.97 o
   7  -1   1     1880.43     1793.69     54.55 o
   8  -1   1     1146.65     1118.83     53.14 o
   9  -1   1      721.86      720.36     53.81 o
  10  -1   1       62.82       79.81     66.25 o
  11  -1   1      337.83      332.00     69.24 o
  12  -1   1        2.97        2.74     71.21 o
  13  -1   1        4.33       60.39     71.72 o
  14  -1   1      509.81      571.96     78.99 o
  15  -1   1       39.26       50.85     84.85 o
 -15   0   1        2.25       11.62     80.71 o
 -14   0   1       36.79       71.42     63.12 o
 -13   0   1      669.00      686.32     59.18 o
 -12   0   1      514.45      508.68     55.57 o
 -11   0   1      319.49      310.53     52.98 o
 -10   0   1        2.90       43.57     51.45 o
  -9   0   1      386.38      384.66     50.22 o
  -8   0   1      860.31      706.19     51.95 o
  -7   0   1     3183.56     3299.11    154.65 o
  -6   0   1      391.33      375.37     45.92 o
  -5   0   1     1581.79     1368.78     79.08 o
  -4   0   1     2407.00     2145.66    115.90 o
  -3   0   1       17.37        5.30     53.62 o
  -2   0   1    44317.68    37564.77   1994.73 o
  -1   0   1      261.84      213.47     69.75 o
   1   0   1      607.20      610.44    114.43 o
   2   0   1        7.12       36.18     70.50 o
   3   0   1      166.08      141.06     55.90 o
   4   0   1       62.43       69.22     50.25 o
   5   0   1      843.93      875.76     49.29 o
   6   0   1     2238.46     1963.67     73.69 o
   7   0   1      694.77      634.80     47.10 o
   8   0   1     1065.92      974.18     50.20 o
   9   0   1      519.45      491.22     49.48 o
  10   0   1      182.96      179.43     48.77 o
  11   0   1      111.39      158.72     55.07 o
  12   0   1       70.38      157.18     76.44 o
  13   0   1      767.02      800.06     72.89 o
  14   0   1      182.49      183.91     69.52 o
  15   0   1      195.57      175.74     79.79 o
 -14   1   1       70.97      110.06     75.52 o
 -13   1   1      211.06      159.74     65.14 o
 -12   1   1      825.36      895.50     71.76 o
 -11   1   1      155.95      221.11     54.49 o
 -10   1   1       77.48      113.75     54.18 o
  -9   1   1      216.97      248.83     51.97 o
  -8   1   1     2111.64     2027.90     55.48 o
  -7   1   1     1720.85     1686.20     69.65 o
  -6   1   1     4374.78     4521.70    187.06 o
  -5   1   1     1431.36     1249.00     57.83 o
  -4   1   1       85.21       98.28     54.54 o
  -3   1   1     2834.85     2753.70    119.31 o
  -2   1   1       12.85       32.86     69.32 o
  -1   1   1     2331.73     2506.85     99.16 o
   0   1   1      855.10      968.05     77.82 o
   1   1   1       51.76       70.42     63.73 o
   2   1   1     3423.76     3017.39     82.14 o
   3   1   1      227.02      225.21     47.28 o
   4   1   1    14650.54    12920.63    454.29 o
   5   1   1     1025.09      941.17     40.94 o
   6   1   1     2399.73     2235.43     87.37 o
   7   1   1     1044.11      886.90     42.55 o
   8   1   1      689.95      554.18     44.81 o
   9   1   1     1220.13     1254.35     49.36 o
  10   1   1       42.91       70.93     48.02 o
  11   1   1       44.64      130.54     47.98 o
  12   1   1       40.54       25.61     52.00 o
  13   1   1       79.96      149.22     63.65 o
  14   1   1      386.39      472.10     69.04 o
  15   1   1       98.72      158.76     76.60 o
 -14   2   1       72.97       13.93     79.58 o
 -13   2   1       82.45      130.65     80.66 o
 -12   2   1       21.73       63.14     69.78 o
 -11   2   1       32.47       79.16     62.15 o
 -10   2   1      180.49      226.87     60.57 o
  -9   2   1     1825.36     1749.72     59.80 o
  -8   2   1     4237.29     4018.60     69.14 o
  -7   2   1      870.11      838.19     54.63 o
  -6   2   1      969.07      848.53     52.90 o
  -5   2   1        8.06       44.70     55.82 o
  -4   2   1    21094.65    21145.97   1061.16 o
  -3   2   1     3667.90     3904.94    133.88 o
  -2   2   1        6.68       82.51     68.50 o
  -1   2   1     2406.45     2275.77     88.74 o
   0   2   1      309.48      337.15     62.26 o
   1   2   1      481.68      479.81     50.57 o
   2   2   1    50865.65    48460.20   1007.30 o
   3   2   1     1389.78     1337.94     43.56 o
   4   2   1     2715.04     2916.73     60.14 o
   5   2   1      334.15      339.60     37.38 o
   6   2   1      700.20      606.79     38.74 o
   7   2   1     3806.38     3371.36     50.69 o
   8   2   1      170.40      140.75     37.27 o
   9   2   1       34.30       54.90     40.90 o
  10   2   1      113.18      133.68     42.40 o
  11   2   1        0.50       38.12     47.80 o
  12   2   1      734.26      824.71     53.05 o
  13   2   1      473.09      559.51     55.46 o
  14   2   1        3.65       46.66     65.32 o
  15   2   1       47.83       43.27     71.59 o
 -14   3   1       96.67       -8.72     97.26 o
 -13   3   1       13.82       46.63     96.23 o
 -12   3   1       47.58       73.57     83.76 o
 -11   3   1        5.80       21.56     80.23 o
 -10   3   1      251.89      302.38     78.85 o
  -9   3   1      539.08      489.39     65.19 o
  -8   3   1      323.39      283.01     58.07 o
  -7   3   1     1456.00     1359.00     72.95 o
  -6   3   1     2242.31     2176.77     90.01 o
  -5   3   1       15.78       24.68     67.59 o
  -4   3   1      460.25      544.05     60.96 o
  -3   3   1      706.80      738.56     60.42 o
  -2   3   1     7480.68     7189.34     91.38 o
  -1   3   1     1376.67     1518.57     66.83 o
   0   3   1      351.42      380.83     54.87 o
   1   3   1     3971.95     4063.33     87.23 o
   2   3   1    33189.30    31615.37    646.42 o
   3   3   1     9517.27     8972.23    240.22 o
   4   3   1    13012.82    11586.05    265.72 o
   5   3   1     3697.14     3104.88     75.61 o
   6   3   1    15662.15    15075.51    373.38 o
   7   3   1     6743.47     6603.55    142.14 o
   8   3   1     1945.32     1888.42     46.99 o
   9   3   1      172.69      188.25     40.13 o
  10   3   1      174.82      192.68     41.46 o
  11   3   1        2.24       55.56     43.59 o
  12   3   1     1759.16     1787.80     72.25 o
  13   3   1       19.81       32.07     52.63 o
  14   3   1        0.89       27.93     56.61 o
  15   3   1        0.17       30.44     72.77 o
 -13   4   1       65.41      122.74     94.57 o
 -12   4   1      247.78      257.94    121.68 o
 -11   4   1       40.64       32.95     83.51 o
 -10   4   1      250.69      247.72     86.69 o
  -9   4   1      276.89      234.97     78.11 o
  -8   4   1     2530.35     2552.14    236.78 o
  -7   4   1      791.29      738.59    121.08 o
  -6   4   1       10.10       34.76     81.47 o
  -5   4   1      718.22      718.99     68.92 o
  -4   4   1     5838.13     5901.16     95.03 o
  -3   4   1     2538.96     2498.91     68.38 o
  -2   4   1      837.46      897.78     57.88 o
  -1   4   1     6980.39     6933.64     86.50 o
   0   4   1    15074.82    14750.09    190.04 o
   1   4   1     2383.74     2502.92     51.98 o
   2   4   1      782.91      786.48     45.20 o
   3   4   1     2847.51     2550.75     76.75 o
   4   4   1      656.58      712.63     36.41 o
   5   4   1     5669.63     5716.58    126.65 o
   6   4   1    15790.40    14485.87    214.20 o
   7   4   1       82.45       96.05     36.21 o
   8   4   1       16.34       19.12     36.25 o
   9   4   1       13.63       56.38     37.71 o
  10   4   1      702.47      780.75     40.39 o
  11   4   1     3099.04     3225.29     46.32 o
  12   4   1       56.32       97.30     44.60 o
  13   4   1      408.80      435.27     51.83 o
  14   4   1        3.05       15.17     57.17 o
  15   4   1       22.90       14.99     60.91 o
 -13   5   1      242.55      218.98    107.56 o
 -12   5   1       92.18      127.63     93.61 o
 -11   5   1       18.12       28.46     94.00 o
 -10   5   1       28.98      129.64     91.00 o
  -9   5   1      126.34      131.71     86.84 o
  -8   5   1     1463.27     1427.38     96.80 o
  -7   5   1      491.89      526.42     90.67 o
  -6   5   1       89.68       62.58     77.13 o
  -5   5   1      105.25      114.18     66.13 o
  -4   5   1      185.43      187.75     64.38 o
  -3   5   1     5057.98     5202.41    127.51 o
  -2   5   1    17722.05    17964.42     97.84 o
  -1   5   1    18674.83    19449.04    108.34 o
   0   5   1     5932.11     7449.63     60.08 o
   1   5   1     1209.34     1225.25     43.71 o
   2   5   1     1195.45     1001.44     38.92 o
   3   5   1     6426.34     6358.44    137.98 o
   4   5   1      651.78      624.95     35.66 o
   5   5   1     8364.50     8132.10     75.90 o
   6   5   1     1933.04     1820.28     38.76 o
   7   5   1        0.91       -6.51     34.51 o
   8   5   1     1697.75     1610.39     38.80 o
   9   5   1        4.39       18.44     37.84 o
  10   5   1      492.58      630.56     39.29 o
  11   5   1      261.54      296.51     40.48 o
  12   5   1      642.21      630.66     46.18 o
  13   5   1      407.84      440.00     47.63 o
  14   5   1       17.31       35.19     52.22 o
  15   5   1       27.32      106.69     57.47 o
 -12   6   1        0.35       53.44    107.56 o
 -11   6   1      179.57       88.66    103.22 o
 -10   6   1      216.10      250.13     96.32 o
  -9   6   1      548.51      724.26    120.20 o
  -8   6   1      393.54      425.19     97.17 o
  -7   6   1      450.22      431.76     91.64 o
  -6   6   1      537.94      603.36     79.09 o
  -5   6   1      575.27      570.63     66.29 o
  -4   6   1      571.73      559.97     61.11 o
  -3   6   1     3228.96     3266.61     65.08 o
  -2   6   1      283.04      283.78     52.44 o
  -1   6   1     2138.02     2600.78     58.17 o
   0   6   1     6612.96     6205.62     91.36 o
   1   6   1    19908.36    20483.32    229.53 o
   2   6   1      594.14      568.55     36.56 o
   3   6   1      333.39      343.38     39.21 o
   4   6   1       55.76       99.79     34.67 o
   5   6   1     4054.88     3961.72     49.00 o
   6   6   1      267.75      215.45     36.45 o
   7   6   1     3253.42     3031.09     39.25 o
   8   6   1      580.07      563.66     37.89 o
   9   6   1     1058.47     1053.81     38.48 o
  10   6   1       44.69       84.15     38.62 o
  11   6   1      430.03      482.75     41.67 o
  12   6   1      737.18      667.89     42.45 o
  13   6   1        0.38       34.78     44.99 o
  14   6   1       66.37       75.73     50.40 o
  15   6   1       58.94       41.40     55.93 o
 -11   7   1      171.80      184.82    113.04 o
 -10   7   1      263.49      237.52    113.08 o
  -9   7   1     1033.99      902.38    234.14 o
  -8   7   1        4.37       82.05    106.61 o
  -7   7   1      245.22      171.60     84.94 o
  -6   7   1      638.85      560.77     83.24 o
  -5   7   1      656.75      703.77     65.19 o
  -4   7   1     2964.83     3127.64    143.68 o
  -3   7   1        0.61       46.31     54.91 o
  -2   7   1      330.79      327.53     48.65 o
  -1   7   1      127.42      147.75     49.30 o
   0   7   1     3602.73     3942.38     53.94 o
   1   7   1        5.52       17.87     38.90 o
   2   7   1     8490.35     8546.63     52.49 o
   3   7   1       14.72       31.79     35.91 o
   4   7   1      872.19      841.86     38.99 o
   5   7   1     2506.46     2441.23     38.95 o
   6   7   1     6605.16     6583.80    144.82 o
   7   7   1       61.41      108.11     35.14 o
   8   7   1       83.12      108.91     37.07 o
   9   7   1      282.84      303.04     38.04 o
  10   7   1       79.81       75.06     38.36 o
  11   7   1      111.89      137.01     39.96 o
  12   7   1      311.63      316.51     40.96 o
  13   7   1        2.41      -10.76     43.86 o
  14   7   1      305.48      310.35     47.77 o
  15   7   1       32.01       88.72     55.98 o
 -11   8   1       82.83       77.10    128.52 o
 -10   8   1      262.42      347.47    120.00 o
  -9   8   1        0.89       56.22    109.87 o
  -8   8   1        1.18       48.07    111.44 o
  -7   8   1       29.77       64.35     82.35 o
  -6   8   1       22.53       53.07     82.56 o
  -5   8   1      373.34      454.38     67.12 o
  -4   8   1        1.58       28.67     60.93 o
  -3   8   1       21.82       53.16     57.00 o
  -2   8   1       71.50       60.94     50.99 o
  -1   8   1     4900.18     5188.54     66.97 o
   0   8   1       74.27       65.80     45.50 o
   1   8   1     2662.15     2614.68     49.76 o
   2   8   1     1752.69     1562.70     41.65 o
   3   8   1     1358.04     1264.12     39.14 o
   4   8   1       22.20       29.22     36.74 o
   5   8   1    11675.27    11521.33    227.65 o
   6   8   1     1627.23     1808.08     38.49 o
   7   8   1      154.34      246.64     36.60 o
   8   8   1      780.23      778.21     37.48 o
   9   8   1       61.35       91.71     37.11 o
  10   8   1      695.21      668.94     41.14 o
  11   8   1      905.44      838.76     43.90 o
  12   8   1       47.56      -24.12     42.85 o
  13   8   1      118.35      122.91     45.15 o
  14   8   1        7.66       24.76     48.61 o
  15   8   1        9.14       31.24     56.41 o
 -10   9   1       21.14        1.72    128.81 o
  -9   9   1       11.61       51.91    118.98 o
  -8   9   1      350.61      233.92    126.42 o
  -7   9   1      184.79      140.91     89.76 o
  -6   9   1     1046.96     1003.45     91.67 o
  -5   9   1      254.41      246.17     69.92 o
  -4   9   1      118.18      225.07     63.49 o
  -3   9   1       27.90      118.01     55.71 o
  -2   9   1      576.42      623.37     55.22 o
  -1   9   1      429.75      450.24     52.33 o
   0   9   1      839.07      929.95     50.11 o
   1   9   1       96.17      136.39     41.42 o
   2   9   1       10.28       43.13     38.89 o
   3   9   1       64.52       95.54     38.41 o
   4   9   1    10736.63    10626.57    238.41 o
   5   9   1      403.76      401.34     38.86 o
   6   9   1     1261.49     1218.04     41.74 o
   7   9   1      497.74      582.18     37.54 o
   8   9   1      184.53      130.17     38.54 o
   9   9   1     1066.08      963.52     39.60 o
  10   9   1     1890.91     2027.35     43.26 o
  11   9   1      451.75      413.31     42.41 o
  12   9   1       85.98      164.21     43.47 o
  13   9   1        4.32       36.95     45.53 o
  14   9   1        0.72       20.57     49.11 o
  -9  10   1      220.23      214.08    144.70 o
  -8  10   1       12.72       41.27    110.35 o
  -7  10   1      121.80      109.85     98.40 o
  -6  10   1      114.42      131.21     93.78 o
  -5  10   1       79.37      105.83     75.23 o
  -4  10   1      106.53      173.72     66.57 o
  -3  10   1       63.85      125.35     66.50 o
  -2  10   1       43.20       90.68     57.72 o
  -1  10   1      761.77      917.48     55.64 o
   0  10   1       12.29       35.86     48.24 o
   1  10   1      201.96      251.58     48.45 o
   2  10   1      206.62      234.13     41.67 o
   3  10   1     2497.65     2445.76     43.23 o
   4  10   1      421.99      448.26     40.58 o
   5  10   1     1056.41     1088.45     40.12 o
   6  10   1       89.73       81.33     38.17 o
   7  10   1        9.55       75.38     41.43 o
   8  10   1       36.24       23.22     39.38 o
   9  10   1      835.44      858.17     42.74 o
  10  10   1      541.30      591.07     41.47 o
  11  10   1        0.25       16.47     42.29 o
  12  10   1      120.68      120.98     45.64 o
  13  10   1        1.62       67.32     45.95 o
  14  10   1       78.87       82.16     48.73 o
  -8  11   1        6.91       49.66    120.53 o
  -7  11   1        1.53       17.40    111.25 o
  -6  11   1       15.92       13.98    106.89 o
  -5  11   1      729.67      646.00    121.33 o
  -4  11   1      676.43      697.86     75.43 o
  -3  11   1        2.05       57.04     68.21 o
  -2  11   1     2539.24     2539.73     74.92 o
  -1  11   1      244.14      286.26     54.51 o
   0  11   1        5.64       22.17     52.72 o
   1  11   1      655.47      670.34     50.20 o
   2  11   1       51.54       98.75     48.91 o
   3  11   1       34.17       42.49     39.90 o
   4  11   1        7.39       -1.92     39.72 o
   5  11   1      255.65      296.98     41.83 o
   6  11   1      130.68      185.57     40.86 o
   7  11   1      428.31      322.55     40.41 o
   8  11   1      599.24      554.04     45.31 o
   9  11   1      283.25      233.35     47.45 o
  10  11   1        1.86       58.37     44.55 o
  11  11   1      378.88      378.57     45.99 o
  12  11   1       73.42       71.41     45.01 o
  13  11   1       44.15       32.66     49.75 o
  -6  12   1       43.37      -83.06    150.20 o
  -5  12   1        9.83        5.82    125.37 o
  -4  12   1      133.44      124.88     87.15 o
  -3  12   1      296.69      225.71     85.03 o
  -2  12   1       72.79      159.11     65.37 o
  -1  12   1       28.01       20.98     62.44 o
   0  12   1      355.06      409.54     56.04 o
   1  12   1       55.33       48.11     53.55 o
   2  12   1       18.13       57.43     49.77 o
   3  12   1      720.75      711.85     45.79 o
   4  12   1      483.46      517.96     43.23 o
   5  12   1       28.88       47.24     41.63 o
   6  12   1      162.24      244.41     41.48 o
   7  12   1      338.03      341.96     42.33 o
   8  12   1      174.66      157.01     43.67 o
   9  12   1      631.62      653.46     44.74 o
  10  12   1      445.56      444.11     49.73 o
  11  12   1       19.45       28.03     47.61 o
  12  12   1       21.01       26.53     52.58 o
  -5  13   1       46.93       96.69    151.41 o
  -3  13   1       16.28       -2.94     77.16 o
  -2  13   1        3.07       14.29     78.95 o
  -1  13   1      411.08      313.32     68.26 o
   0  13   1        0.40       15.44     59.96 o
   1  13   1        1.65       -0.68     58.20 o
   2  13   1      594.95      555.74     55.11 o
   3  13   1       20.03       40.49     51.20 o
   4  13   1        5.13       62.14     45.25 o
   5  13   1      706.19      652.48     44.87 o
   6  13   1       42.17       27.48     43.24 o
   7  13   1      297.60      391.76     45.31 o
   8  13   1        7.33       50.20     44.45 o
   9  13   1      225.77      201.77     47.44 o
  10  13   1       17.79       -6.96     46.90 o
  11  13   1       10.63       14.18     55.73 o
  -3  14   1       20.36      -40.28     96.17 o
  -2  14   1      158.31      110.45     86.44 o
  -1  14   1       72.31       69.63     70.83 o
   0  14   1        0.42       46.37     64.52 o
   1  14   1       62.57       36.59     63.60 o
   2  14   1        0.05       39.67     58.14 o
   3  14   1        0.27       86.16     55.78 o
   4  14   1      312.56      287.66     55.99 o
   5  14   1       65.01      100.76     52.88 o
   6  14   1      315.58      280.27     49.10 o
   7  14   1       53.47       42.67     47.30 o
   8  14   1      363.87      341.11     48.53 o
   9  14   1       28.60       45.58     49.52 o
  10  14   1      108.60       99.51     50.35 o
   0  15   1       79.69      120.57     73.97 o
   1  15   1       20.87       60.62     66.64 o
   2  15   1       44.89       53.22     65.17 o
   3  15   1      671.37      584.64     74.87 o
   4  15   1        7.28       49.11     71.43 o
   5  15   1       23.44      -21.84     59.75 o
   6  15   1       14.76       78.43     56.93 o
   7  15   1       61.58       56.47     67.76 o
  -8 -14   2       82.92       99.97     51.75 o
  -7 -14   2        2.65       51.73     50.86 o
  -6 -14   2       34.60       42.83     51.69 o
  -5 -14   2       43.41       38.79     53.22 o
  -4 -14   2      852.01      792.13     53.11 o
  -3 -14   2        0.53       55.78     55.94 o
  -2 -14   2       18.08      -18.38     57.47 o
  -1 -14   2        1.78       16.88     69.13 o
   0 -14   2      151.69      138.74     92.56 o
   1 -14   2      164.49      131.42     97.74 o
   2 -14   2       89.31       84.27    118.00 o
 -10 -13   2       24.65       70.54     51.83 o
  -9 -13   2       43.43       53.65     51.63 o
  -8 -13   2        2.62       59.03     48.59 o
  -7 -13   2      125.97      183.89     47.31 o
  -6 -13   2        6.59       66.39     48.06 o
  -5 -13   2      330.19      316.04     48.79 o
  -4 -13   2      120.45      159.41     47.93 o
  -3 -13   2        0.59        7.19     52.38 o
  -2 -13   2      244.56      289.44     54.02 o
  -1 -13   2       40.18       40.36     60.24 o
   0 -13   2      274.89      265.09     68.83 o
   1 -13   2      432.50      470.20     97.14 o
   2 -13   2        4.75       10.22    108.34 o
   3 -13   2       31.71       72.41    113.17 o
   4 -13   2        5.51      190.96    131.96 o
 -11 -12   2       15.86       20.46     48.67 o
 -10 -12   2      156.45      121.41     45.14 o
  -9 -12   2      117.96      125.12     48.09 o
  -8 -12   2      226.22      248.12     49.80 o
  -7 -12   2       41.40      146.87     48.79 o
  -6 -12   2      356.75      343.88     43.95 o
  -5 -12   2        3.28       39.40     46.81 o
  -4 -12   2       60.15       31.45     46.58 o
  -3 -12   2      292.14      324.99     45.61 o
  -2 -12   2        1.24        9.07     46.90 o
  -1 -12   2        0.46       -8.35     51.22 o
   0 -12   2      318.16      275.22     56.89 o
   1 -12   2       41.18      108.60     64.84 o
   2 -12   2       16.15       37.66     98.22 o
   3 -12   2       56.61       61.09    121.41 o
   4 -12   2      286.00      336.43    124.05 o
   5 -12   2      441.13      429.71    130.42 o
   6 -12   2       49.72       12.31    149.87 o
 -12 -11   2        6.84       64.74     55.12 o
 -11 -11   2      147.63      119.65     46.12 o
 -10 -11   2      188.14      228.99     47.85 o
  -9 -11   2      627.13      500.06     45.73 o
  -8 -11   2      528.99      462.30     43.68 o
  -7 -11   2       37.52      120.30     42.20 o
  -6 -11   2       99.51      115.57     46.78 o
  -5 -11   2        5.01       50.41     43.24 o
  -4 -11   2      158.31      137.43     46.12 o
  -3 -11   2        5.18       10.15     44.89 o
  -2 -11   2       13.53       13.40     44.84 o
  -1 -11   2      670.23      564.43     49.43 o
   0 -11   2        0.44       31.90     51.32 o
   1 -11   2        0.36       40.06     56.83 o
   2 -11   2      891.52     1007.26    204.86 o
   3 -11   2       55.54      126.46     99.11 o
   4 -11   2     1089.39     1210.80    122.95 o
   5 -11   2      131.13       41.97    120.86 o
   6 -11   2        3.79       24.06    126.46 o
   7 -11   2        6.98       21.54    148.11 o
 -13 -10   2       10.55       27.70     53.49 o
 -12 -10   2       43.40       38.88     50.18 o
 -11 -10   2      152.62      129.06     47.21 o
 -10 -10   2       69.26      124.47     42.27 o
  -9 -10   2     1078.46     1025.46     45.72 o
  -8 -10   2        3.31        5.81     41.64 o
  -7 -10   2      126.81      178.60     41.48 o
  -6 -10   2      306.96      201.71     41.24 o
  -5 -10   2      988.80     1071.90     41.61 o
  -4 -10   2       96.73      163.69     43.65 o
  -3 -10   2        1.53       43.22     40.56 o
  -2 -10   2     1272.31     1234.81     46.20 o
  -1 -10   2      179.64      156.61     46.63 o
   0 -10   2      361.33      479.43     51.72 o
   1 -10   2      465.99      412.94     55.92 o
   2 -10   2      297.50      337.97     65.92 o
   3 -10   2      606.12      650.01     95.37 o
   4 -10   2      760.41      786.03    112.84 o
   5 -10   2      444.31      570.24    131.96 o
   6 -10   2       18.46       43.07    134.48 o
   7 -10   2        1.55       73.18    139.87 o
   8 -10   2       38.45       85.70    160.52 o
   9 -10   2      190.50       95.04    197.33 o
 -13  -9   2        8.31       47.46     53.64 o
 -12  -9   2        0.14      -46.76     49.66 o
 -11  -9   2      256.67      239.76     43.09 o
 -10  -9   2     1603.50     1631.88     65.73 o
  -9  -9   2       26.09       68.90     40.76 o
  -8  -9   2       10.12       67.45     40.61 o
  -7  -9   2      108.86       93.81     38.66 o
  -6  -9   2      181.69      271.72     37.89 o
  -5  -9   2        2.69       47.11     38.63 o
  -4  -9   2     4061.62     3843.59     44.78 o
  -3  -9   2      451.46      547.68     42.51 o
  -2  -9   2     1482.59     1638.33     43.58 o
  -1  -9   2      182.76      184.11     43.83 o
   0  -9   2     2679.20     2438.58     52.73 o
   1  -9   2       67.58       56.05     50.08 o
   2  -9   2      233.54      223.19     55.25 o
   3  -9   2      110.08      106.14    103.83 o
   4  -9   2       99.34       87.46    107.46 o
   5  -9   2      494.18      540.69    112.62 o
   6  -9   2      186.11      216.34    127.23 o
   7  -9   2       90.84      126.24    130.53 o
   8  -9   2      478.31      469.38    156.24 o
   9  -9   2       95.01       87.54    161.05 o
  10  -9   2       13.55       54.50    260.95 o
 -14  -8   2       39.23       78.64     61.37 o
 -13  -8   2        9.89       68.99     50.78 o
 -12  -8   2      300.50      218.25     47.90 o
 -11  -8   2      404.72      307.49     42.23 o
 -10  -8   2      626.43      639.08     41.95 o
  -9  -8   2       14.16       13.72     39.37 o
  -8  -8   2        6.12       63.72     39.07 o
  -7  -8   2      662.30      620.51     40.03 o
  -6  -8   2     1246.58     1143.22     39.38 o
  -5  -8   2     2889.34     2457.28     45.83 o
  -4  -8   2      101.31       37.74     37.87 o
  -3  -8   2       24.19       36.50     39.21 o
  -2  -8   2      262.96      198.65     40.51 o
  -1  -8   2      853.89      872.35     44.16 o
   0  -8   2       93.93      120.79     45.28 o
   1  -8   2      756.64      952.60     51.14 o
   2  -8   2      173.10      200.11     55.16 o
   3  -8   2      723.24      727.80     90.21 o
   4  -8   2      417.03      476.85    105.48 o
   5  -8   2     1195.96     1174.22    111.96 o
   6  -8   2       22.74       48.89    120.97 o
   7  -8   2      321.42      325.13    104.19 o
   8  -8   2        2.10       17.48    101.88 o
   9  -8   2       70.44       83.41    115.08 o
  10  -8   2      293.01      296.50    139.22 o
  11  -8   2       15.93       47.62    150.94 o
 -14  -7   2      193.91      232.83     53.43 o
 -13  -7   2      102.53       96.65     51.34 o
 -12  -7   2      451.23      425.06     52.57 o
 -11  -7   2      121.45      145.84     44.35 o
 -10  -7   2      554.79      598.34     41.29 o
  -9  -7   2        2.84       35.80     39.22 o
  -8  -7   2      204.52      201.24     37.55 o
  -7  -7   2      451.38      473.84     36.85 o
  -6  -7   2     2087.98     2173.19     40.83 o
  -5  -7   2      233.27      317.26     35.66 o
  -4  -7   2       29.31       25.81     38.07 o
  -3  -7   2       33.63       40.59     37.51 o
  -2  -7   2     5288.14     5501.54     92.25 o
  -1  -7   2      218.17      155.48     42.09 o
   0  -7   2     1272.66     1207.60     46.30 o
   1  -7   2      506.43      432.88     52.53 o
   2  -7   2     3067.11     3179.26     84.83 o
   3  -7   2     1247.14     1251.46    104.82 o
   4  -7   2     1805.44     1708.09    108.55 o
   5  -7   2       45.02       61.26     92.50 o
   6  -7   2       81.90       74.82     92.73 o
   7  -7   2        0.52        1.85     91.64 o
   8  -7   2        6.85       26.87     98.17 o
   9  -7   2     1766.08     1714.04    239.92 o
  10  -7   2      112.82      152.51    129.05 o
  11  -7   2        0.05       16.56    126.51 o
 -14  -6   2       17.01       23.08     55.04 o
 -13  -6   2      145.86      147.92     52.18 o
 -12  -6   2      536.30      543.05     49.11 o
 -11  -6   2       66.51       40.48     45.01 o
 -10  -6   2        1.79      -23.09     40.64 o
  -9  -6   2      381.13      378.34     38.97 o
  -8  -6   2      202.64      217.17     37.67 o
  -7  -6   2      338.61      442.14     37.50 o
  -6  -6   2      410.32      329.65     37.05 o
  -5  -6   2      844.67      865.69     38.20 o
  -4  -6   2      482.44      370.84     36.19 o
  -3  -6   2      265.05      113.37     36.87 o
  -2  -6   2       58.88       48.23     37.55 o
  -1  -6   2      556.10      318.39     41.36 o
   0  -6   2       18.88       19.85     43.19 o
   1  -6   2      232.49      224.26     48.16 o
   2  -6   2        5.57       66.59     50.99 o
   3  -6   2     6619.60     6805.94    147.07 o
   4  -6   2     1590.56     1565.85     96.86 o
   5  -6   2        6.37       14.90     81.97 o
   6  -6   2      188.81      218.03     86.88 o
   7  -6   2        0.24       32.45     86.50 o
   8  -6   2      440.80      406.51     92.35 o
   9  -6   2      418.31      375.97    107.18 o
  10  -6   2      370.54      284.80    116.69 o
  11  -6   2      222.88      205.85    112.59 o
  12  -6   2       57.75        2.19    112.03 o
 -15  -5   2        7.30       14.90     57.68 o
 -14  -5   2       78.90       87.25     56.64 o
 -13  -5   2       66.24      116.08     51.17 o
 -12  -5   2      231.19      215.20     48.59 o
 -11  -5   2      615.19      538.22     45.93 o
 -10  -5   2     2420.52     2459.87     57.01 o
  -9  -5   2      723.26      736.63     40.26 o
  -8  -5   2     4123.99     3545.40    117.57 o
  -7  -5   2      599.95      594.04     37.06 o
  -6  -5   2      638.93      574.20     35.51 o
  -5  -5   2      734.13      756.79     36.00 o
  -4  -5   2     4559.20     4126.72     47.16 o
  -3  -5   2     2154.21     2548.84     41.67 o
  -2  -5   2     7208.85     7616.50    100.29 o
  -1  -5   2      821.13      781.46     40.40 o
   0  -5   2      438.02      521.60     44.25 o
   1  -5   2      506.63      446.18     50.54 o
   2  -5   2    10221.11    10063.60    371.92 o
   3  -5   2      651.32      784.50     85.94 o
   4  -5   2      110.26      108.46     78.50 o
   5  -5   2     1188.75     1149.37     97.19 o
   6  -5   2      542.35      621.96     81.86 o
   7  -5   2     1222.33     1151.13     83.65 o
   8  -5   2     2290.27     2224.04    162.92 o
   9  -5   2       92.48       46.13     92.04 o
  10  -5   2      102.43      138.40     95.92 o
  11  -5   2       20.72      156.09    105.64 o
  12  -5   2      136.75       67.69    111.58 o
  13  -5   2      668.30      605.68    212.00 o
 -15  -4   2       24.67       89.80     61.92 o
 -14  -4   2      160.97      152.14     53.06 o
 -13  -4   2       74.93      124.36     49.34 o
 -12  -4   2       13.15       25.99     46.95 o
 -11  -4   2      287.62      364.57     44.82 o
 -10  -4   2      572.77      676.08     43.68 o
  -9  -4   2     3608.35     3464.10    121.97 o
  -8  -4   2      549.48      685.60     39.47 o
  -7  -4   2     1733.51     1640.59     38.93 o
  -6  -4   2     2663.79     2613.56     92.52 o
  -5  -4   2        0.26       13.22     33.62 o
  -4  -4   2       61.07      100.88     36.84 o
  -3  -4   2     5793.31     5844.56     50.18 o
  -2  -4   2      162.11      326.77     38.21 o
  -1  -4   2        3.70      -10.72     40.87 o
   0  -4   2      330.11      242.11     46.33 o
   1  -4   2     9326.94     8002.63    165.42 o
   2  -4   2      602.67      552.59     72.88 o
   3  -4   2      553.29      471.27     79.54 o
   4  -4   2     1458.95     1514.00     81.81 o
   5  -4   2        3.46       15.76     73.40 o
   6  -4   2      127.95      122.08     74.08 o
   7  -4   2     1086.35     1093.84     81.28 o
   8  -4   2      948.64     1107.08     92.88 o
   9  -4   2       61.81       34.36     82.35 o
  10  -4   2      104.97      141.53     85.85 o
  11  -4   2       88.14      122.45     95.38 o
  12  -4   2      164.68      127.26    121.36 o
  13  -4   2       31.19      121.14    105.68 o
 -15  -3   2       95.48       98.08     64.20 o
 -14  -3   2        7.29      -89.56     57.78 o
 -13  -3   2       42.57       89.05     52.66 o
 -12  -3   2     1759.57     1729.75     56.54 o
 -11  -3   2      109.89      112.81     46.35 o
 -10  -3   2     1508.76     1583.68     60.38 o
  -9  -3   2       15.21       44.79     41.63 o
  -8  -3   2       30.66       84.85     41.61 o
  -7  -3   2     6555.79     5952.02    153.57 o
  -6  -3   2     5301.15     5345.78    104.51 o
  -5  -3   2     1242.73      993.44     39.60 o
  -4  -3   2    17775.42    14737.85    648.12 o
  -3  -3   2     1443.02     1358.99     41.85 o
  -2  -3   2     2589.81     2975.13     53.28 o
  -1  -3   2     9642.87    10404.86     94.78 o
   0  -3   2      437.76      413.92     49.64 o
   1  -3   2     5042.83     5228.56    109.92 o
   2  -3   2      298.62      220.41     85.41 o
   3  -3   2     4021.42     3890.03     97.36 o
   4  -3   2     3693.62     4077.54    165.92 o
   5  -3   2      529.82      522.96     70.57 o
   6  -3   2     1067.77     1090.90     72.52 o
   7  -3   2     3587.72     3716.50     85.35 o
   8  -3   2      535.18      514.75     74.71 o
   9  -3   2     1441.53     1456.64     77.20 o
  10  -3   2      100.10      173.67     75.81 o
  11  -3   2      356.77      402.78     79.83 o
  12  -3   2       27.78       81.29     82.68 o
  13  -3   2        4.46       79.78     94.66 o
  14  -3   2        4.69      -56.85     95.29 o
 -15  -2   2      111.84      112.31     62.71 o
 -14  -2   2        0.44       28.73     62.08 o
 -13  -2   2     1575.11     1686.96     69.27 o
 -12  -2   2       28.47       66.42     50.02 o
 -11  -2   2       70.72       64.74     46.77 o
 -10  -2   2        2.51       25.19     44.81 o
  -9  -2   2      903.07      880.01     44.16 o
  -8  -2   2     1185.33     1089.17     41.96 o
  -7  -2   2     3480.25     3407.34     91.52 o
  -6  -2   2      676.91      721.84     41.73 o
  -5  -2   2    14781.03    13500.09    215.85 o
  -4  -2   2     1369.70     1221.55     42.05 o
  -3  -2   2     7741.01     7205.63    182.97 o
  -2  -2   2       26.01       16.21     45.93 o
  -1  -2   2      370.28      473.79     49.59 o
   0  -2   2     1537.40     1599.58     65.44 o
   1  -2   2    29319.66    30305.42    954.69 o
   2  -2   2    60580.32    63247.79   2531.37 o
   3  -2   2     1478.88     1336.73     79.03 o
   4  -2   2      500.03      475.88     59.89 o
   5  -2   2      147.03      153.67     59.32 o
   6  -2   2     3917.02     3571.04    132.20 o
   7  -2   2      114.63      128.52     63.80 o
   8  -2   2     2903.78     2691.23    117.06 o
   9  -2   2      245.13      297.55     66.01 o
  10  -2   2     1338.68     1376.55     73.76 o
  11  -2   2      136.69      153.56     70.73 o
  12  -2   2        9.99       61.97     72.13 o
  13  -2   2      162.62      158.59     76.87 o
  14  -2   2      125.03      276.91     89.66 o
 -15  -1   2        1.46       13.43     66.05 o
 -14  -1   2      161.32      165.18     61.61 o
 -13  -1   2      319.89      337.82     59.85 o
 -12  -1   2       10.35       89.43     53.66 o
 -11  -1   2        8.35       20.32     51.57 o
 -10  -1   2        2.59        9.09     46.26 o
  -9  -1   2      542.21      558.97     45.55 o
  -8  -1   2      324.24      230.17     43.67 o
  -7  -1   2     1790.32     1654.33     47.17 o
  -6  -1   2      279.92      301.86     42.01 o
  -5  -1   2        5.75        8.33     42.47 o
  -4  -1   2     6492.21     5463.70    319.89 o
  -3  -1   2    30738.55    26863.11    672.59 o
  -2  -1   2        2.46       20.13     50.95 o
  -1  -1   2     4652.63     4265.30     77.73 o
   0  -1   2     1209.19      996.90     80.75 o
   1  -1   2    24797.92    23755.17    642.38 o
   2  -1   2      289.02      310.50    105.72 o
   3  -1   2      603.82      467.10     85.46 o
   4  -1   2      609.14      657.36     64.87 o
   5  -1   2       17.29       72.99     57.59 o
   6  -1   2      894.15      908.27     59.60 o
   7  -1   2     6029.98     5886.94    229.16 o
   8  -1   2     2566.81     2730.58     67.77 o
   9  -1   2       18.98       38.36     60.07 o
  10  -1   2       93.83      141.30     61.48 o
  11  -1   2       35.90       61.59     64.40 o
  12  -1   2      493.21      537.38     67.22 o
  13  -1   2      198.96      245.34     76.20 o
  14  -1   2       70.46      122.61     83.08 o
  15  -1   2      131.52       74.77     80.15 o
 -14   0   2      206.42      165.91     62.11 o
 -13   0   2        2.29        1.52     58.70 o
 -12   0   2       18.69       66.07     55.98 o
 -11   0   2      112.35      158.33     54.89 o
 -10   0   2      132.97      153.42     52.72 o
  -9   0   2     1262.51     1233.04     51.71 o
  -8   0   2     3130.95     3014.21     71.71 o
  -7   0   2      715.68      716.82     47.36 o
  -6   0   2      791.33      863.48     46.99 o
  -5   0   2      168.04      197.04     46.26 o
  -4   0   2    19865.92    18545.94    676.93 o
  -3   0   2      526.57      553.87     58.69 o
  -2   0   2      410.65      352.84     60.32 o
  -1   0   2     1824.72     1738.88     80.50 o
   0   0   2     2436.84     2147.14    164.91 o
   1   0   2      947.06      776.06    110.00 o
   2   0   2    83233.27    79459.24   5919.42 o
   3   0   2       12.87       -4.07     67.80 o
   4   0   2       59.71       63.41     52.57 o
   5   0   2     2229.28     2239.15    118.51 o
   6   0   2      524.79      428.15     51.02 o
   7   0   2     3581.49     3366.92    182.54 o
   8   0   2      518.13      528.08     53.01 o
   9   0   2      267.28      231.97     54.40 o
  10   0   2      125.80      132.00     57.59 o
  11   0   2      565.43      707.17     67.95 o
  12   0   2      905.33      882.32     66.21 o
  13   0   2      630.97      604.38     74.92 o
  14   0   2      322.61      275.71     71.79 o
  15   0   2        2.44       93.43     80.27 o
 -14   1   2      454.78      440.91     68.34 o
 -13   1   2      102.36      125.94     62.46 o
 -12   1   2       54.24       56.73     62.71 o
 -11   1   2      153.73      137.76     53.44 o
 -10   1   2     1001.89     1088.83     56.06 o
  -9   1   2     2527.06     2647.53     74.77 o
  -8   1   2      334.01      257.14     53.50 o
  -7   1   2     3491.96     3613.29     88.78 o
  -6   1   2      425.91      479.61     53.56 o
  -5   1   2    18793.21    18620.60    969.65 o
  -4   1   2      163.52      176.51     55.06 o
  -3   1   2       30.20       67.46     62.24 o
  -2   1   2      135.86      146.60     68.69 o
  -1   1   2      467.79      381.35    106.22 o
   0   1   2      104.63      105.07    108.68 o
   1   1   2    18903.90    17561.97   1604.95 o
   2   1   2     1604.34     1620.43     74.20 o
   3   1   2      460.55      382.35     52.11 o
   4   1   2     1399.30     1341.98     46.25 o
   5   1   2      528.87      550.01     45.65 o
   6   1   2      317.42      243.64     42.53 o
   7   1   2     2002.96     1919.18    107.57 o
   8   1   2       57.00       78.72     44.04 o
   9   1   2        2.19       21.58     44.70 o
  10   1   2       33.68       60.75     48.65 o
  11   1   2      193.80      161.29     57.36 o
  12   1   2      282.47      255.32     60.66 o
  13   1   2      143.76      198.34     65.42 o
  14   1   2       30.77      129.38     71.20 o
  15   1   2       10.61      128.39     74.80 o
 -14   2   2       54.94      169.58     95.74 o
 -13   2   2       44.02       43.33     69.42 o
 -12   2   2       63.01      107.98     60.64 o
 -11   2   2      281.46      282.49     61.94 o
 -10   2   2      826.11      843.67     59.27 o
  -9   2   2      543.71      500.62     58.32 o
  -8   2   2     2966.61     2819.70     73.00 o
  -7   2   2       15.37       28.18     56.69 o
  -6   2   2      999.17      888.50     55.99 o
  -5   2   2      260.80      299.31     56.01 o
  -4   2   2       15.95       24.76     56.64 o
  -3   2   2      459.61      536.35     70.20 o
  -2   2   2      557.95      518.02     74.88 o
  -1   2   2      362.33      368.16     73.93 o
   0   2   2    43205.71    43999.39    754.56 o
   1   2   2      485.59      531.46     60.27 o
   2   2   2      163.45      121.12     54.34 o
   3   2   2    23503.01    21925.57    384.52 o
   4   2   2     3119.69     2795.93     61.28 o
   5   2   2    15627.63    14374.58    209.29 o
   6   2   2     5336.69     4795.42    129.24 o
   7   2   2       65.52       55.79     38.25 o
   8   2   2      388.14      399.74     40.18 o
   9   2   2     1329.35     1272.79     46.19 o
  10   2   2       31.43       64.83     41.71 o
  11   2   2      459.72      477.55     48.39 o
  12   2   2        1.13       58.73     50.39 o
  13   2   2      143.45      182.46     65.87 o
  14   2   2      105.05      200.47     65.67 o
  15   2   2      168.18      184.79     70.71 o
 -13   3   2      118.25      147.03    116.80 o
 -12   3   2       70.01       35.91     79.89 o
 -11   3   2       23.71       22.20     66.13 o
 -10   3   2      349.62      372.76     68.03 o
  -9   3   2     1221.11     1291.03     69.01 o
  -8   3   2      657.56      664.82     64.15 o
  -7   3   2     3615.58     3468.55    147.47 o
  -6   3   2      805.99      736.81     64.87 o
  -5   3   2     3459.22     3407.66    189.80 o
  -4   3   2     1800.67     1893.37     92.98 o
  -3   3   2     5800.73     6087.76     76.51 o
  -2   3   2       24.26       54.95     64.64 o
  -1   3   2    41345.06    41717.78    281.38 o
   0   3   2      419.61      485.82     62.54 o
   1   3   2     9849.41     9960.80    257.54 o
   2   3   2     1013.80      977.67     44.68 o
   3   3   2       32.38       58.09     39.39 o
   4   3   2     8599.70     7773.34    157.79 o
   5   3   2    35774.00    31281.68    713.00 o
   6   3   2      295.41      363.48     36.34 o
   7   3   2      586.70      611.58     37.19 o
   8   3   2      629.58      586.40     38.30 o
   9   3   2      413.04      462.56     39.33 o
  10   3   2      592.04      601.09     40.88 o
  11   3   2      217.61      210.94     42.92 o
  12   3   2      408.56      495.80     48.16 o
  13   3   2       24.92       98.61     53.61 o
  14   3   2       97.62      321.52     69.23 o
  15   3   2        1.25       29.13     69.41 o
 -13   4   2        9.59       10.25    102.06 o
 -12   4   2        7.85      -56.74     95.50 o
 -11   4   2       62.03      100.51     89.82 o
 -10   4   2      120.32      142.69     78.94 o
  -9   4   2      396.09      392.08     70.69 o
  -8   4   2       75.58       94.84     71.89 o
  -7   4   2      605.47      574.15     72.64 o
  -6   4   2     4485.86     4555.99    221.47 o
  -5   4   2     4997.19     4974.06    182.94 o
  -4   4   2      659.73      627.80     59.86 o
  -3   4   2       81.25       59.80     56.77 o
  -2   4   2    24522.46    24027.13    256.63 o
  -1   4   2      127.68      133.30     59.61 o
   0   4   2     3435.00     3419.22     58.83 o
   1   4   2      240.90      253.72     47.37 o
   2   4   2     4056.27     3671.21     85.18 o
   3   4   2     2113.41     2472.19     47.20 o
   4   4   2     1519.16     1404.44     38.12 o
   5   4   2      168.02      192.61     36.21 o
   6   4   2     1009.37      944.57     36.52 o
   7   4   2     8850.01     8087.34    162.12 o
   8   4   2      728.98      723.50     38.48 o
   9   4   2      266.45      230.49     38.49 o
  10   4   2      858.68      862.89     40.51 o
  11   4   2      234.03      306.93     41.39 o
  12   4   2       55.10      119.91     44.10 o
  13   4   2      290.87      424.95     51.15 o
  14   4   2      322.63      386.23     54.37 o
  15   4   2       33.71       56.50     66.21 o
 -13   5   2       59.93      114.37    108.29 o
 -12   5   2       52.78       74.63    100.59 o
 -11   5   2        1.43      -33.15     94.90 o
 -10   5   2       63.21       84.88     91.51 o
  -9   5   2      309.61      246.09     88.46 o
  -8   5   2       24.05      113.82     86.31 o
  -7   5   2      711.54      544.28     85.46 o
  -6   5   2     1603.65     1662.34     81.22 o
  -5   5   2     1009.19      973.90     66.05 o
  -4   5   2     5401.17     5554.03    136.68 o
  -3   5   2      764.11      748.91     54.32 o
  -2   5   2      519.08      519.18     52.20 o
  -1   5   2     4236.04     4585.17     71.94 o
   0   5   2    38133.48    38371.77    690.02 o
   1   5   2      232.12      210.63     43.52 o
   2   5   2       99.53      112.77     37.89 o
   3   5   2     6565.62     6729.67    143.09 o
   4   5   2     1141.94     1136.58     36.74 o
   5   5   2     1986.51     1938.86     37.78 o
   6   5   2     2923.99     2517.55     38.23 o
   7   5   2      178.21      158.96     34.44 o
   8   5   2     1297.60     1247.69     37.59 o
   9   5   2      332.97      390.31     37.39 o
  10   5   2     1484.52     1572.04     42.46 o
  11   5   2      107.52      122.68     40.09 o
  12   5   2      258.50      414.73     52.36 o
  13   5   2        5.87       47.65     44.66 o
  14   5   2      509.80      556.93     51.36 o
  15   5   2      145.58      136.13     66.82 o
 -12   6   2       16.20       53.48    107.66 o
 -11   6   2       64.03       95.46    101.57 o
 -10   6   2      181.02      171.80     96.89 o
  -9   6   2      237.55      291.32     97.04 o
  -8   6   2       40.17       17.23     91.57 o
  -7   6   2      237.05      195.94     94.15 o
  -6   6   2     1250.77     1194.54     88.08 o
  -5   6   2      802.82      724.29     64.45 o
  -4   6   2      107.63      155.77     62.20 o
  -3   6   2       58.02       84.65     52.48 o
  -2   6   2     1088.00     1311.60     52.36 o
  -1   6   2    17537.69    17971.26    255.46 o
   0   6   2     7494.57     8512.49     92.82 o
   1   6   2       53.81       18.74     44.21 o
   2   6   2     3067.11     2917.08     50.40 o
   3   6   2      414.37      351.53     36.07 o
   4   6   2     3757.02     4013.11     89.80 o
   5   6   2     2084.45     2046.37     37.63 o
   6   6   2      133.96      202.76     34.34 o
   7   6   2       32.59       58.70     33.73 o
   8   6   2       50.39       71.98     36.97 o
   9   6   2      104.86      190.36     37.67 o
  10   6   2      474.23      534.59     39.46 o
  11   6   2      734.95      818.86     49.28 o
  12   6   2      272.74      278.86     43.18 o
  13   6   2      904.05      908.87     45.93 o
  14   6   2        6.74       50.09     47.27 o
  15   6   2       58.33       84.39     53.71 o
 -11   7   2      265.71      234.67    112.82 o
 -10   7   2       44.22       69.62    102.86 o
  -9   7   2      307.82      317.55    100.79 o
  -8   7   2       52.41       67.55     95.67 o
  -7   7   2        3.13       87.14     95.35 o
  -6   7   2      485.97      424.20     69.19 o
  -5   7   2      408.66      449.30     64.20 o
  -4   7   2       53.35       52.61     60.57 o
  -3   7   2     2213.52     2150.57     60.84 o
  -2   7   2      397.67      432.95     50.68 o
  -1   7   2      136.80      250.90     48.24 o
   0   7   2     4121.84     4492.65     69.66 o
   1   7   2       25.98       13.01     40.72 o
   2   7   2     1313.61     1082.89     38.59 o
   3   7   2      389.70      478.12     36.78 o
   4   7   2    14367.29    14181.45    350.44 o
   5   7   2      197.42      175.07     37.80 o
   6   7   2     1190.20     1264.51     37.59 o
   7   7   2        9.25       40.39     34.51 o
   8   7   2      276.10      308.27     35.37 o
   9   7   2      937.52      955.42     39.43 o
  10   7   2     1061.47     1157.41     38.80 o
  11   7   2       44.21       98.65     40.47 o
  12   7   2      404.65      417.93     42.28 o
  13   7   2      309.57      351.66     44.05 o
  14   7   2       30.46       54.79     53.12 o
  15   7   2      198.08      191.45     51.01 o
 -11   8   2        0.39       44.44    120.89 o
 -10   8   2       27.21       43.38    122.97 o
  -9   8   2      177.07      188.82    105.80 o
  -8   8   2      122.28      153.23    108.36 o
  -7   8   2      249.37      287.40    103.62 o
  -6   8   2      125.00      164.08     69.75 o
  -5   8   2       15.50       41.91     62.96 o
  -4   8   2        7.76       42.26     60.50 o
  -3   8   2     1893.76     2151.58     60.77 o
  -2   8   2      944.16      948.89     52.32 o
  -1   8   2     3773.17     4009.60     57.42 o
   0   8   2      194.83      139.16     51.46 o
   1   8   2     1285.46     1471.87     46.39 o
   2   8   2       24.79       50.16     38.60 o
   3   8   2     8695.38     8226.88     86.67 o
   4   8   2     1171.77     1228.03     38.32 o
   5   8   2      429.70      410.94     36.58 o
   6   8   2      298.13      371.60     40.03 o
   7   8   2       95.99      144.94     36.11 o
   8   8   2        2.73        2.22     36.67 o
   9   8   2      530.47      524.23     38.50 o
  10   8   2      378.30      428.97     39.20 o
  11   8   2      219.23      217.47     41.58 o
  12   8   2      133.59      160.93     42.88 o
  13   8   2      151.33      181.54     44.94 o
  14   8   2      156.43      145.07     53.24 o
  15   8   2        1.23      -34.11     51.34 o
 -10   9   2        6.28       -4.42    127.62 o
  -9   9   2      481.97      412.93    123.58 o
  -8   9   2      339.53      323.33    115.74 o
  -7   9   2      385.44      343.39     93.60 o
  -6   9   2      517.73      467.36     72.42 o
  -5   9   2       40.09       72.59     66.60 o
  -4   9   2       89.00       64.91     61.14 o
  -3   9   2      264.52      345.86     57.09 o
  -2   9   2     5874.70     6077.96    163.54 o
  -1   9   2       15.64       41.65     53.63 o
   0   9   2       50.61       59.76     48.06 o
   1   9   2       31.14       32.38     44.45 o
   2   9   2      105.24      140.35     43.65 o
   3   9   2      198.74      226.79     38.85 o
   4   9   2     3226.40     3484.70     69.97 o
   5   9   2     1706.42     1703.12     45.05 o
   6   9   2      851.43      939.97     38.52 o
   7   9   2       65.61      132.06     40.88 o
   8   9   2     3673.79     3745.40     61.54 o
   9   9   2        1.72       27.86     38.32 o
  10   9   2      124.68      144.79     38.89 o
  11   9   2       70.68       61.08     40.18 o
  12   9   2        0.57        1.44     43.84 o
  13   9   2      227.38      176.37     45.19 o
  14   9   2       55.64      119.64     49.27 o
  -9  10   2      242.30      132.36    135.34 o
  -8  10   2      335.91      170.74    123.25 o
  -7  10   2       49.14       32.57     94.21 o
  -6  10   2       65.44      108.11     87.47 o
  -5  10   2        2.90       18.31     70.28 o
  -4  10   2      267.84      401.93     66.61 o
  -3  10   2     2093.31     2384.43     64.88 o
  -2  10   2      616.58      713.17     62.24 o
  -1  10   2      377.10      391.59     52.60 o
   0  10   2       79.18      128.19     48.69 o
   1  10   2      431.32      489.67     46.64 o
   2  10   2       28.55       77.66     45.23 o
   3  10   2     1004.61     1012.20     48.44 o
   4  10   2      178.08      139.86     38.75 o
   5  10   2     1110.02     1066.52     38.95 o
   6  10   2        5.93       -3.91     36.78 o
   7  10   2      160.09      260.48     39.20 o
   8  10   2      479.35      542.05     42.27 o
   9  10   2      175.56      209.31     38.87 o
  10  10   2      626.03      588.26     40.57 o
  11  10   2        0.06       82.41     48.25 o
  12  10   2      457.04      429.74     44.62 o
  13  10   2      112.22       64.61     47.25 o
  14  10   2       26.61       50.14     49.69 o
  -8  11   2        0.61       44.93    146.48 o
  -7  11   2       94.51       86.47    104.50 o
  -6  11   2      297.04      205.95     98.74 o
  -5  11   2      199.73      229.43     78.77 o
  -4  11   2     1345.02     1621.93     84.25 o
  -3  11   2      252.06      226.84     69.18 o
  -2  11   2      401.52      479.44     60.58 o
  -1  11   2      166.69      127.58     52.81 o
   0  11   2      523.17      558.78     52.25 o
   1  11   2       83.02      151.27     48.86 o
   2  11   2     1228.78     1202.69     49.66 o
   3  11   2       17.72       24.32     43.99 o
   4  11   2       40.28       46.80     37.53 o
   5  11   2       55.68       63.48     38.96 o
   6  11   2      191.37      238.58     39.94 o
   7  11   2      633.86      650.61     42.17 o
   8  11   2       17.69       24.75     39.77 o
   9  11   2      526.35      584.33     46.63 o
  10  11   2        0.41       19.17     45.35 o
  11  11   2      516.65      454.26     47.53 o
  12  11   2      191.10      181.82     46.44 o
  13  11   2       34.78        9.55     46.97 o
  -6  12   2       74.93       90.50    126.37 o
  -5  12   2      104.77      145.31     92.57 o
  -4  12   2        0.92       32.06     75.13 o
  -3  12   2       15.28       67.44     69.87 o
  -2  12   2      316.39      431.23     65.30 o
  -1  12   2        0.19       22.32     57.98 o
   0  12   2        0.55       22.88     56.53 o
   1  12   2      461.57      566.32     54.27 o
   2  12   2      230.29      293.62     52.25 o
   3  12   2      280.43      289.44     49.75 o
   4  12   2      279.13      277.79     47.55 o
   5  12   2      281.21      279.88     42.44 o
   6  12   2      298.79      280.77     41.85 o
   7  12   2      742.21      657.95     44.01 o
   8  12   2        4.65       27.07     46.83 o
   9  12   2       18.65       65.14     44.15 o
  10  12   2        6.90      108.46     45.44 o
  11  12   2       85.94      116.72     49.85 o
  12  12   2       89.75      114.73     59.10 o
  -5  13   2       30.07       41.97    149.65 o
  -4  13   2        9.31       68.45    133.61 o
  -3  13   2      439.75      536.46     90.07 o
  -2  13   2      548.01      431.19     65.04 o
  -1  13   2        1.59        7.29     61.86 o
   0  13   2      993.46     1021.56     62.49 o
   1  13   2      252.09      238.15     54.45 o
   2  13   2      105.90      179.56     52.94 o
   3  13   2     1464.71     1491.03     55.28 o
   4  13   2      244.89      282.49     50.22 o
   5  13   2       57.56       54.61     48.95 o
   6  13   2      127.99      110.33     43.29 o
   7  13   2      228.03      273.05     44.28 o
   8  13   2       51.76       87.61     43.34 o
   9  13   2        7.51        7.56     45.37 o
  10  13   2      151.79      174.01     45.79 o
  11  13   2      115.23      139.32     48.35 o
  -3  14   2        9.55     -104.49    139.98 o
  -2  14   2       79.97      136.61     85.16 o
  -1  14   2       11.66      101.79     83.37 o
   0  14   2       30.00        3.16     61.15 o
   1  14   2       21.02       21.35     59.91 o
   2  14   2      681.23      768.89     60.24 o
   3  14   2       34.34       43.16     61.64 o
   4  14   2      158.93      141.03     55.04 o
   5  14   2      196.17      236.51     52.44 o
   6  14   2      422.16      352.97     53.49 o
   7  14   2        7.71      -17.72     51.70 o
   8  14   2      157.35       94.89     46.28 o
   9  14   2       39.98       61.43     48.65 o
  10  14   2       60.91       88.46     49.82 o
  -1  15   2       41.12       84.26     80.60 o
   0  15   2       16.94       44.78     72.91 o
   1  15   2      384.98      403.23     66.19 o
   2  15   2       27.80       51.45     62.78 o
   3  15   2      194.87      193.54     60.78 o
   4  15   2       96.19       94.29     65.31 o
   5  15   2       44.90       45.87     57.22 o
   6  15   2        0.11        5.81     57.87 o
   7  15   2      181.19      159.94     63.56 o
   8  15   2       47.52       67.54     56.66 o
  -7 -14   3        2.28       69.07     55.05 o
  -6 -14   3      338.64      295.78     53.17 o
  -5 -14   3       23.37       36.57     53.98 o
  -4 -14   3       24.71       10.14     52.54 o
  -3 -14   3       41.14       24.56     65.95 o
  -2 -14   3        0.80      103.71     71.70 o
  -1 -14   3       36.37      128.26     73.95 o
   0 -14   3       29.64       62.34    103.10 o
   1 -14   3        1.10      -12.89     98.97 o
  -9 -13   3      147.81      146.22     58.89 o
  -8 -13   3        0.26       38.48     53.03 o
  -7 -13   3      377.13      344.07     50.19 o
  -6 -13   3       47.48       41.84     48.63 o
  -5 -13   3        6.01        8.05     47.82 o
  -4 -13   3       80.79       95.40     49.96 o
  -3 -13   3      189.04      170.29     52.62 o
  -2 -13   3      386.71      278.16     54.60 o
  -1 -13   3     1685.43     1532.61    120.01 o
   0 -13   3        2.03       59.39     72.66 o
   1 -13   3       32.01       84.48     89.72 o
   2 -13   3       29.42       86.36    127.45 o
   3 -13   3       36.11      -23.29    132.73 o
   4 -13   3       83.58       71.86    135.36 o
 -10 -12   3       98.06      167.49     55.53 o
  -9 -12   3      121.61      152.42     48.24 o
  -8 -12   3      554.12      452.24     47.32 o
  -7 -12   3       13.77       37.20     48.87 o
  -6 -12   3       69.64       62.69     47.08 o
  -5 -12   3      373.58      425.33     45.57 o
  -4 -12   3      173.21      200.94     49.05 o
  -3 -12   3       43.46       20.34     46.75 o
  -2 -12   3      837.86      958.27     52.47 o
  -1 -12   3      189.55      232.27     56.16 o
   0 -12   3        0.13       68.28     65.84 o
   1 -12   3        1.82       31.45     71.63 o
   2 -12   3      158.19      177.01    121.30 o
   3 -12   3      743.97      892.06    125.91 o
   4 -12   3      350.75      381.48    126.02 o
   5 -12   3       37.26       40.98    131.52 o
   6 -12   3       20.15       59.00    137.67 o
 -11 -11   3      156.94      177.39     52.74 o
 -10 -11   3      104.24      174.32     50.79 o
  -9 -11   3        3.45       21.76     43.54 o
  -8 -11   3       27.37       51.55     44.67 o
  -7 -11   3       20.51       69.53     43.42 o
  -6 -11   3        2.71       21.65     42.49 o
  -5 -11   3       48.04      -16.40     46.58 o
  -4 -11   3       41.21       44.36     45.14 o
  -3 -11   3     1082.93     1061.37     47.08 o
  -2 -11   3       73.60       35.66     47.08 o
  -1 -11   3        0.54       20.47     50.11 o
   0 -11   3      697.61      705.19     54.45 o
   1 -11   3       95.56       66.64     68.66 o
   2 -11   3      619.58      541.81     96.56 o
   3 -11   3      595.50      747.58    118.88 o
   4 -11   3       30.14       83.50    118.22 o
   5 -11   3       46.06       79.55    121.30 o
   6 -11   3       31.07       10.22    129.21 o
   7 -11   3       17.04      -32.63    151.08 o
 -12 -10   3        1.81        9.68     51.37 o
 -11 -10   3      171.82      167.09     49.23 o
 -10 -10   3       95.58      132.09     49.02 o
  -9 -10   3       66.71      104.79     44.26 o
  -8 -10   3      187.17      251.07     43.93 o
  -7 -10   3     1011.92      892.88     42.56 o
  -6 -10   3      789.85      879.21     43.57 o
  -5 -10   3      137.78      166.46     40.45 o
  -4 -10   3       68.46       48.72     43.39 o
  -3 -10   3      112.98      138.43     42.05 o
  -2 -10   3        1.57       14.55     42.86 o
  -1 -10   3     1285.56     1490.15     49.43 o
   0 -10   3      143.46      229.15     52.85 o
   1 -10   3      154.32      140.03     61.01 o
   2 -10   3      521.10      619.62     75.28 o
   3 -10   3       37.51       75.92    108.99 o
   4 -10   3       91.53       83.94    112.62 o
   5 -10   3      232.20      236.34    116.14 o
   6 -10   3      184.68      168.88    122.29 o
   7 -10   3      389.67      449.16    142.51 o
   8 -10   3       66.54       17.58    161.62 o
 -13  -9   3      114.07       56.30     54.14 o
 -12  -9   3      124.87      132.53     51.22 o
 -11  -9   3      153.82      196.79     50.71 o
 -10  -9   3        0.65       35.04     46.32 o
  -9  -9   3      712.91      637.59     43.79 o
  -8  -9   3       86.32      194.49     39.82 o
  -7  -9   3      766.91      774.06     40.79 o
  -6  -9   3     1165.88     1299.13     40.77 o
  -5  -9   3      377.23      454.18     40.05 o
  -4  -9   3     1735.45     1550.22     45.89 o
  -3  -9   3      829.07     1019.04     44.23 o
  -2  -9   3     1424.60     1312.21     43.57 o
  -1  -9   3      171.29      237.68     46.00 o
   0  -9   3        0.29       79.66     47.99 o
   1  -9   3      188.84      151.00     51.31 o
   2  -9   3       47.19       73.68     66.99 o
   3  -9   3      425.37      298.42     90.98 o
   4  -9   3     1404.38     1548.77    114.16 o
   5  -9   3      274.09      349.40    111.19 o
   6  -9   3     1068.74     1015.56    121.52 o
   7  -9   3      197.23      255.68    133.39 o
   8  -9   3      260.99      235.02    153.60 o
   9  -9   3      142.23      117.45    187.22 o
  10  -9   3        0.01        1.32    278.31 o
 -13  -8   3      128.08      157.20     51.20 o
 -12  -8   3        7.76       53.06     49.86 o
 -11  -8   3      169.26      168.98     46.50 o
 -10  -8   3       45.81       58.75     44.62 o
  -9  -8   3      199.48      255.64     39.85 o
  -8  -8   3        2.54       54.26     38.57 o
  -7  -8   3      591.65      575.18     42.11 o
  -6  -8   3      657.12      498.05     41.52 o
  -5  -8   3       42.73      105.27     38.59 o
  -4  -8   3      776.90      680.91     40.10 o
  -3  -8   3     5652.43     5028.12     48.79 o
  -2  -8   3      265.13      364.36     43.23 o
  -1  -8   3       81.45       96.41     43.20 o
   0  -8   3      282.82      199.10     46.56 o
   1  -8   3       86.37      141.34     51.66 o
   2  -8   3       62.83      130.27     62.14 o
   3  -8   3      881.95     1015.43     85.35 o
   4  -8   3      619.77      722.09    108.34 o
   5  -8   3      477.77      536.18    120.42 o
   6  -8   3       27.49       72.52    121.74 o
   7  -8   3      734.03      822.40    144.04 o
   8  -8   3      644.87      641.85    134.19 o
   9  -8   3      140.87      130.83    142.31 o
  10  -8   3        0.33      102.18    240.29 o
 -14  -7   3      162.66      162.03     56.42 o
 -13  -7   3      171.51      121.10     51.36 o
 -12  -7   3       29.55       47.29     50.24 o
 -11  -7   3        4.77       48.54     45.40 o
 -10  -7   3        0.54       41.81     46.21 o
  -9  -7   3      931.36      975.50     41.30 o
  -8  -7   3     1453.20     1411.47     40.34 o
  -7  -7   3        0.46       18.59     37.21 o
  -6  -7   3       42.26      105.71     36.90 o
  -5  -7   3        3.30       58.54     37.20 o
  -4  -7   3     8112.08     9096.32    140.57 o
  -3  -7   3        0.71       19.02     38.40 o
  -2  -7   3     1586.28     1808.55     42.87 o
  -1  -7   3      473.66      395.57     44.72 o
   0  -7   3      537.08      532.22     45.50 o
   1  -7   3      650.77      718.19     51.02 o
   2  -7   3     3662.30     3210.82    121.61 o
   3  -7   3      833.96      913.69     83.85 o
   4  -7   3      393.27      535.41    101.41 o
   5  -7   3       49.09      108.88    101.30 o
   6  -7   3       15.67       61.75    128.77 o
   7  -7   3     1934.54     1792.91    320.83 o
   8  -7   3      611.15      579.57    104.80 o
   9  -7   3        7.68       42.59    110.43 o
  10  -7   3      518.78      418.15    133.29 o
  11  -7   3       27.41       36.23    146.73 o
 -14  -6   3      334.82      317.66     56.93 o
 -13  -6   3        6.51       17.93     51.05 o
 -12  -6   3        0.70       14.82     47.95 o
 -11  -6   3        8.45       80.23     46.68 o
 -10  -6   3     1060.34     1109.26     46.19 o
  -9  -6   3     1630.06     1722.08     64.40 o
  -8  -6   3       62.83      122.93     38.77 o
  -7  -6   3        2.30       81.18     36.03 o
  -6  -6   3        2.10       34.54     35.84 o
  -5  -6   3      441.10      430.37     37.85 o
  -4  -6   3       36.75       16.28     34.88 o
  -3  -6   3     3576.55     3051.96     43.33 o
  -2  -6   3      325.08      222.87     39.22 o
  -1  -6   3      837.49      999.80     41.83 o
   0  -6   3       32.67       90.64     44.15 o
   1  -6   3     2603.84     2267.50     56.44 o
   2  -6   3      554.69      437.34     65.80 o
   3  -6   3      303.71      397.98     79.82 o
   4  -6   3     1483.24     1550.97    109.43 o
   5  -6   3      102.68      102.16    103.81 o
   6  -6   3       53.09       55.15     88.05 o
   7  -6   3      176.82      159.84     89.70 o
   8  -6   3       20.67       70.36     94.23 o
   9  -6   3      567.53      546.67    102.62 o
  10  -6   3        4.38       50.75    118.49 o
  11  -6   3       98.29       84.60    119.64 o
  12  -6   3      393.76      261.56    184.53 o
 -14  -5   3        2.93       44.25     53.90 o
 -13  -5   3        9.50      -35.11     50.44 o
 -12  -5   3      338.77      317.13     47.97 o
 -11  -5   3        6.94       47.85     45.39 o
 -10  -5   3     2070.40     2096.12     47.77 o
  -9  -5   3       41.09       66.19     42.90 o
  -8  -5   3        0.93       75.63     41.55 o
  -7  -5   3      614.69      556.09     36.89 o
  -6  -5   3        0.62       63.75     36.54 o
  -5  -5   3      172.48      172.02     36.37 o
  -4  -5   3     1772.99     1217.48     38.54 o
  -3  -5   3     1482.65     1755.67     40.97 o
  -2  -5   3       67.36       60.88     37.55 o
  -1  -5   3        0.63       66.44     40.48 o
   0  -5   3     5698.45     5580.44     88.67 o
   1  -5   3     1545.43     1577.17     63.17 o
   2  -5   3        2.91       55.93     65.25 o
   3  -5   3       42.46       76.00     71.16 o
   4  -5   3      465.87      467.65     91.45 o
   5  -5   3     1184.58     1339.78    119.33 o
   6  -5   3     1238.42     1115.23     85.42 o
   7  -5   3      587.47      634.71     83.81 o
   8  -5   3       61.03       45.80     83.49 o
   9  -5   3      139.92      182.73     98.61 o
  10  -5   3       38.58      104.39     99.08 o
  11  -5   3     1424.81     1344.11    243.86 o
  12  -5   3       36.27       31.95    112.00 o
  13  -5   3       30.94       56.32    111.00 o
 -14  -4   3        1.13        5.45     54.11 o
 -13  -4   3      316.14      331.67     52.84 o
 -12  -4   3      364.68      426.46     50.03 o
 -11  -4   3      469.59      412.42     46.56 o
 -10  -4   3      429.60      441.83     44.46 o
  -9  -4   3      156.54      247.08     45.07 o
  -8  -4   3     1778.04     1875.26     57.46 o
  -7  -4   3      795.16      795.45     42.91 o
  -6  -4   3      160.90       99.90     36.93 o
  -5  -4   3     6089.28     6330.37     60.01 o
  -4  -4   3      849.73      781.44     38.22 o
  -3  -4   3      722.54      477.53     38.05 o
  -2  -4   3      407.23      299.95     38.25 o
  -1  -4   3     1376.96     1430.75     43.82 o
   0  -4   3      233.25      111.64     53.22 o
   1  -4   3     3910.76     3287.39     97.89 o
   2  -4   3     3861.26     3901.31    130.04 o
   3  -4   3      606.32      512.93     83.36 o
   4  -4   3      491.68      444.68     72.13 o
   5  -4   3     1787.03     1567.20     80.52 o
   6  -4   3       36.17       51.12     73.48 o
   7  -4   3       61.94       98.58     77.90 o
   8  -4   3      580.88      638.21     83.48 o
   9  -4   3      146.11      109.72     92.79 o
  10  -4   3      754.12      783.05     98.16 o
  11  -4   3        1.53       72.31     93.31 o
  12  -4   3       52.17      140.75     97.35 o
  13  -4   3       71.11      110.62    100.70 o
 -14  -3   3      300.18      296.63     57.33 o
 -13  -3   3      196.73      260.73     52.67 o
 -12  -3   3     1100.09     1115.51     51.65 o
 -11  -3   3      173.06      208.61     47.43 o
 -10  -3   3       29.48       76.35     44.45 o
  -9  -3   3     2708.88     2523.17     62.74 o
  -8  -3   3       88.28       93.26     40.71 o
  -7  -3   3     2224.01     2000.22     57.18 o
  -6  -3   3    10342.34    10081.77    294.93 o
  -5  -3   3     1070.96      785.72     41.94 o
  -4  -3   3     1104.64     1166.73     41.87 o
  -3  -3   3     4536.96     3893.73     50.48 o
  -2  -3   3        8.40       28.08     44.06 o
  -1  -3   3       82.11      103.33     50.02 o
   0  -3   3      207.38      175.24     54.06 o
   1  -3   3     2639.42     2950.56     85.44 o
   2  -3   3      658.61      744.74     79.21 o
   3  -3   3      595.19      587.33     72.73 o
   4  -3   3     4931.42     4872.55    128.39 o
   5  -3   3      392.60      333.67     62.28 o
   6  -3   3      996.21      990.42     67.42 o
   7  -3   3     3708.36     3499.00     79.89 o
   8  -3   3     1562.93     1602.73     76.50 o
   9  -3   3     1275.81     1357.43     77.10 o
  10  -3   3      679.74      727.79     77.04 o
  11  -3   3      147.75      241.68     79.31 o
  12  -3   3       59.24       53.75     84.88 o
  13  -3   3       62.88      159.36    144.87 o
  14  -3   3       21.96        3.55    102.48 o
 -14  -2   3       19.66       12.24     61.12 o
 -13  -2   3       54.01       40.77     58.25 o
 -12  -2   3       49.29       97.86     50.21 o
 -11  -2   3      484.26      535.43     49.01 o
 -10  -2   3      622.67      622.53     46.82 o
  -9  -2   3      932.91      936.49     45.24 o
  -8  -2   3      196.83      174.54     41.44 o
  -7  -2   3      171.04      165.80     41.31 o
  -6  -2   3     1518.70     1494.27     50.87 o
  -5  -2   3      426.27      430.13     42.96 o
  -4  -2   3    14998.13    13449.28    153.27 o
  -3  -2   3      200.59      153.57     44.45 o
  -2  -2   3      352.50      221.31     49.06 o
  -1  -2   3      735.73      920.76     55.78 o
   0  -2   3    15471.00    14279.37    239.87 o
   1  -2   3    15277.11    14611.13    276.00 o
   2  -2   3     3427.97     3508.14    123.45 o
   3  -2   3     1481.39     1569.76    150.75 o
   4  -2   3     1035.02     1139.69    110.97 o
   5  -2   3      550.28      488.07     58.04 o
   6  -2   3      387.42      307.17     59.06 o
   7  -2   3      306.37      246.35     59.40 o
   8  -2   3      671.92      574.63     66.61 o
   9  -2   3      252.04      259.53     67.45 o
  10  -2   3      821.77      974.22     71.90 o
  11  -2   3      145.66      236.55     72.32 o
  12  -2   3      249.77      317.66     71.36 o
  13  -2   3        0.40        9.47     79.60 o
  14  -2   3      833.46      850.43     94.87 o
 -14  -1   3      160.43      161.77     61.86 o
 -13  -1   3        0.84       -5.63     57.76 o
 -12  -1   3       17.84      115.91     52.84 o
 -11  -1   3      839.13      856.42     52.76 o
 -10  -1   3     1893.75     1906.36     48.98 o
  -9  -1   3      250.67      290.58     46.92 o
  -8  -1   3     1609.02     1580.07     47.94 o
  -7  -1   3      248.88      237.12     44.29 o
  -6  -1   3       17.12       30.62     41.11 o
  -5  -1   3    35008.95    33573.66    593.40 o
  -4  -1   3     1898.01     1699.80     49.16 o
  -3  -1   3       44.25      118.29     48.57 o
  -2  -1   3      924.81      938.22     61.55 o
  -1  -1   3     1494.00     1523.17     67.88 o
   0  -1   3      871.78      774.59     78.40 o
   1  -1   3      287.70      194.78    125.19 o
   2  -1   3     2027.06     1807.36    115.44 o
   3  -1   3    26589.27    28034.73    267.87 o
   4  -1   3      163.85      144.93     71.24 o
   5  -1   3      639.19      654.10     61.38 o
   6  -1   3      777.00      753.52     60.21 o
   7  -1   3        4.11        6.39     53.86 o
   8  -1   3      747.51      714.58     57.10 o
   9  -1   3     1093.84     1187.29     65.12 o
  10  -1   3      542.27      634.65     64.61 o
  11  -1   3      639.67      747.89     66.03 o
  12  -1   3       41.81       39.27     71.44 o
  13  -1   3      820.49      699.04     71.18 o
  14  -1   3        3.86       67.69     82.27 o
  15  -1   3        6.98       42.59     84.47 o
 -14   0   3       11.56      -22.76     63.35 o
 -13   0   3      184.17      185.77     65.70 o
 -12   0   3       34.53       68.15     55.10 o
 -11   0   3     2015.49     2047.09     97.14 o
 -10   0   3      560.75      538.72     54.34 o
  -9   0   3       28.89       37.24     49.95 o
  -8   0   3        1.17       30.33     47.03 o
  -7   0   3      762.01      758.02     47.54 o
  -6   0   3     4003.90     3623.87    111.41 o
  -5   0   3     3628.42     3248.76    123.93 o
  -4   0   3       19.04       55.91     46.50 o
  -3   0   3     4692.79     4601.89    124.44 o
  -2   0   3      706.82      753.77     63.84 o
  -1   0   3       84.51       96.29     65.84 o
   0   0   3    35573.39    30129.01    257.98 o
   1   0   3     2406.04     2165.29    122.36 o
   2   0   3      407.29      377.96    140.31 o
   3   0   3       34.26       74.38    100.64 o
   4   0   3     1028.31      822.66     59.24 o
   5   0   3        4.99       39.30     48.87 o
   6   0   3     1893.08     1706.47     53.25 o
   7   0   3        4.64       10.59     48.21 o
   8   0   3     1204.14     1097.04    110.63 o
   9   0   3      147.73      163.51     55.89 o
  10   0   3      919.39     1092.87     65.92 o
  11   0   3      897.46      983.77     65.87 o
  12   0   3      403.69      432.17     69.81 o
  13   0   3       20.75      236.32     85.90 o
  14   0   3      162.11      167.10     70.03 o
  15   0   3      175.00      199.26     79.97 o
 -14   1   3       95.73      114.76     70.02 o
 -13   1   3       14.67       73.37     65.37 o
 -12   1   3      254.30      266.50     60.38 o
 -11   1   3      356.27      339.53     58.46 o
 -10   1   3      659.74      658.71     55.35 o
  -9   1   3      927.34      834.93     55.71 o
  -8   1   3       87.84      109.60     51.00 o
  -7   1   3     7537.72     7347.73    247.98 o
  -6   1   3     2399.46     2441.54     80.20 o
  -5   1   3     1720.36     1690.88     82.58 o
  -4   1   3      411.50      472.02     55.22 o
  -3   1   3     1430.55     1365.99     63.34 o
  -2   1   3      483.89      418.84     78.08 o
  -1   1   3   109268.73   106132.87   3713.61 o
   0   1   3       53.22       -5.52    109.85 o
   1   1   3     5213.62     4504.95    314.95 o
   2   1   3     3872.30     3612.35    102.95 o
   3   1   3    51556.13    47265.83   1344.08 o
   4   1   3      685.44      634.16     50.88 o
   5   1   3       85.37       91.35     45.74 o
   6   1   3      209.95      226.59     46.45 o
   7   1   3     2634.85     2491.80     95.22 o
   8   1   3      121.73      177.59     47.46 o
   9   1   3      562.48      558.89     53.31 o
  10   1   3      615.61      608.88     52.49 o
  11   1   3      184.38      240.40     57.65 o
  12   1   3      218.95      277.29     60.63 o
  13   1   3      115.22      133.96     62.81 o
  14   1   3      473.91      499.43     68.76 o
  15   1   3       55.55      105.02     84.27 o
 -14   2   3        8.79       78.52     80.90 o
 -13   2   3      635.80      713.96     81.17 o
 -12   2   3      424.70      420.63     66.36 o
 -11   2   3        1.01       82.50     57.85 o
 -10   2   3      182.19      125.57     60.74 o
  -9   2   3      115.31      104.05     54.84 o
  -8   2   3      837.21      740.92     56.89 o
  -7   2   3     2360.37     2141.06     76.89 o
  -6   2   3     3301.68     3171.81     95.19 o
  -5   2   3     1750.24     1662.37     55.93 o
  -4   2   3      897.87      847.25     57.18 o
  -3   2   3      548.31      484.88     63.41 o
  -2   2   3    13613.67    14791.11    133.48 o
  -1   2   3      774.20      907.41     89.90 o
   0   2   3      575.01      594.18     73.73 o
   1   2   3     1035.37      954.28     59.34 o
   2   2   3    10204.19    10262.19    533.57 o
   3   2   3     1294.53     1237.64     55.24 o
   4   2   3     4353.53     4109.69    106.01 o
   5   2   3      175.86      205.66     41.48 o
   6   2   3     1798.20     1661.42     68.81 o
   7   2   3      300.13      381.70     37.55 o
   8   2   3     3528.17     3135.02     79.97 o
   9   2   3      630.90      592.04     49.50 o
  10   2   3       11.15       43.42     50.25 o
  11   2   3       17.03      112.49     52.59 o
  12   2   3       46.53      151.67     57.54 o
  13   2   3      264.68      468.74     66.32 o
  14   2   3      442.32      390.07     66.44 o
  15   2   3      273.56      350.41     71.10 o
 -13   3   3      218.11      238.75     80.02 o
 -12   3   3      379.58      269.23    111.32 o
 -11   3   3     1223.28     1292.84    106.53 o
 -10   3   3       41.44       -9.11     67.64 o
  -9   3   3      292.21      280.89     66.02 o
  -8   3   3     1022.40      972.14     65.91 o
  -7   3   3     1619.64     1644.34    112.96 o
  -6   3   3      132.57       96.58     59.43 o
  -5   3   3     3453.70     3438.35     65.97 o
  -4   3   3     2052.15     2242.15     63.42 o
  -3   3   3     3100.28     3117.73     71.62 o
  -2   3   3     6504.35     7029.35     99.62 o
  -1   3   3     5023.36     5231.89    107.30 o
   0   3   3     2522.58     2496.16     65.34 o
   1   3   3    10901.98    11424.89    110.73 o
   2   3   3     1639.46     1650.14     59.32 o
   3   3   3     2007.21     2019.61     48.87 o
   4   3   3      203.74      250.84     42.00 o
   5   3   3     3218.11     3062.05     76.94 o
   6   3   3      355.08      340.69     35.99 o
   7   3   3     4358.97     3816.94     57.47 o
   8   3   3     2313.63     2084.20     41.16 o
   9   3   3        2.31       -3.86     37.82 o
  10   3   3      101.96      106.01     43.51 o
  11   3   3       51.95      166.92     50.67 o
  12   3   3      703.58      860.80     53.96 o
  13   3   3       41.87       61.79     56.95 o
  14   3   3     1324.34     1398.59     84.48 o
  15   3   3      126.66      153.52     75.50 o
 -13   4   3      150.13       58.10     89.23 o
 -12   4   3      183.57      171.96     97.85 o
 -11   4   3       38.88      117.88     77.77 o
 -10   4   3        1.56      -10.85     65.83 o
  -9   4   3      505.62      421.14     67.07 o
  -8   4   3     1693.06     1744.52     71.88 o
  -7   4   3      916.53      904.42     72.76 o
  -6   4   3     4704.41     4838.51    190.49 o
  -5   4   3     3208.39     3116.85     70.64 o
  -4   4   3     5191.73     5321.23     73.28 o
  -3   4   3       41.78      120.74     56.44 o
  -2   4   3      480.74      485.24     61.71 o
  -1   4   3    31691.56    32287.28    672.57 o
   0   4   3     2707.60     2941.57     61.81 o
   1   4   3      854.40      859.46     56.52 o
   2   4   3       27.87      101.18     43.40 o
   3   4   3      886.49      815.57     43.43 o
   4   4   3     3617.78     3575.48    106.21 o
   5   4   3     3206.10     3186.35     62.59 o
   6   4   3     2152.78     2114.59     37.86 o
   7   4   3     4012.26     3709.07    134.70 o
   8   4   3      347.01      369.14     36.75 o
   9   4   3      176.07      164.98     37.51 o
  10   4   3       20.37       87.55     38.46 o
  11   4   3      111.52      152.28     43.44 o
  12   4   3      837.31      809.52     46.53 o
  13   4   3      935.84      979.80     56.27 o
  14   4   3        1.41       50.55     60.35 o
  15   4   3       74.96      111.93     68.23 o
 -12   5   3       21.56     -124.87    102.79 o
 -11   5   3        3.42        9.41     93.80 o
 -10   5   3       89.34       97.11     78.77 o
  -9   5   3      799.34      737.31     97.00 o
  -8   5   3       94.41      144.52     69.61 o
  -7   5   3     1774.74     1887.29    107.55 o
  -6   5   3      827.09      781.96     72.44 o
  -5   5   3     2103.45     2047.78     70.82 o
  -4   5   3        1.94       17.72     56.08 o
  -3   5   3     1367.53     1340.84     61.53 o
  -2   5   3     1228.10     1426.78     60.07 o
  -1   5   3     6514.09     6785.85    130.80 o
   0   5   3       87.19      127.12     44.84 o
   1   5   3    19449.52    21201.22    340.84 o
   2   5   3       54.48       54.41     45.40 o
   3   5   3      105.71      256.10     39.69 o
   4   5   3     6123.05     5461.08     76.62 o
   5   5   3     3515.19     3624.91     53.33 o
   6   5   3     1115.86     1130.62     35.50 o
   7   5   3       39.28       50.70     33.49 o
   8   5   3     2169.76     2249.97     39.61 o
   9   5   3      340.23      340.80     37.04 o
  10   5   3       44.71       89.13     37.57 o
  11   5   3        4.00      -25.94     39.12 o
  12   5   3     1164.26     1254.70     54.39 o
  13   5   3       63.61       99.55     45.00 o
  14   5   3       28.74      123.30     59.65 o
  15   5   3      147.02       49.40     68.85 o
 -12   6   3      366.01      397.71    133.06 o
 -11   6   3      112.26       79.90    102.43 o
 -10   6   3       40.66      109.18     98.51 o
  -9   6   3       75.23       97.70    108.28 o
  -8   6   3     1035.60     1011.31    168.05 o
  -7   6   3     1760.96     1783.35     96.85 o
  -6   6   3      131.51      176.59     77.73 o
  -5   6   3        5.91       64.36     65.01 o
  -4   6   3      302.88      343.46     60.30 o
  -3   6   3     5714.60     6169.43    143.53 o
  -2   6   3     4581.69     4339.52     61.79 o
  -1   6   3     9496.37     9233.53    144.83 o
   0   6   3     2541.52     2603.81     48.44 o
   1   6   3     1370.40     1677.31     47.36 o
   2   6   3       29.63       86.37     43.02 o
   3   6   3    12000.07    12198.53    265.17 o
   4   6   3     2822.31     3023.69     52.53 o
   5   6   3      475.36      468.63     37.59 o
   6   6   3     1052.12      936.91     36.19 o
   7   6   3      737.59      706.60     35.14 o
   8   6   3      223.99      254.57     35.31 o
   9   6   3     1925.17     2099.07     62.26 o
  10   6   3      529.84      589.86     36.87 o
  11   6   3     1315.17     1457.85     54.08 o
  12   6   3      105.67      174.12     41.21 o
  13   6   3      373.66      344.37     44.47 o
  14   6   3       80.31      104.01     52.75 o
  15   6   3       20.04       21.10     61.87 o
 -11   7   3       16.82       36.63    114.58 o
 -10   7   3      142.34      119.71    106.09 o
  -9   7   3      270.83      195.20     99.16 o
  -8   7   3      997.87      901.65    105.65 o
  -7   7   3      845.31      717.03    106.60 o
  -6   7   3        6.65       39.90     80.83 o
  -5   7   3       69.47       90.93     63.57 o
  -4   7   3      522.05      448.97     56.51 o
  -3   7   3      246.69      226.29     56.20 o
  -2   7   3     2917.14     3129.89     57.28 o
  -1   7   3     1671.02     1541.69     48.98 o
   0   7   3      383.99      424.17     45.56 o
   1   7   3      156.53      139.34     41.78 o
   2   7   3     7732.33     8580.74    150.05 o
   3   7   3     2352.00     2780.04     54.07 o
   4   7   3      743.34      725.72     36.04 o
   5   7   3     1597.66     1668.20     37.09 o
   6   7   3      121.59      129.86     38.74 o
   7   7   3      252.03      305.63     35.08 o
   8   7   3      252.70      244.41     35.53 o
   9   7   3       51.42       87.50     36.86 o
  10   7   3      984.29     1236.91     55.57 o
  11   7   3       16.93       83.44     39.57 o
  12   7   3      132.31      186.67     40.17 o
  13   7   3      235.42      210.93     43.48 o
  14   7   3       13.80       33.55     50.84 o
  15   7   3       18.01       46.92     55.71 o
 -11   8   3       94.25      100.54    114.47 o
 -10   8   3      159.22       96.40    113.11 o
  -9   8   3      883.62      839.16    150.31 o
  -8   8   3      144.65      227.76    101.26 o
  -7   8   3        5.38       88.69     96.62 o
  -6   8   3      168.59      202.08     69.78 o
  -5   8   3       80.51       95.05     64.11 o
  -4   8   3        4.91      -30.84     59.63 o
  -3   8   3     3387.09     3689.22    133.57 o
  -2   8   3        0.86       47.83     48.51 o
  -1   8   3     1359.57     1216.79     53.52 o
   0   8   3      132.17      124.21     43.45 o
   1   8   3     1004.88      976.06     49.76 o
   2   8   3      661.85      522.99     42.51 o
   3   8   3     1651.07     1479.48     42.58 o
   4   8   3      654.94      703.46     36.27 o
   5   8   3     2528.65     2819.05     40.43 o
   6   8   3      557.10      532.91     36.88 o
   7   8   3     1605.98     1482.79     41.82 o
   8   8   3      303.92      232.65     35.95 o
   9   8   3      447.41      579.06     37.58 o
  10   8   3       11.40        0.02     38.72 o
  11   8   3       36.57       90.83     39.01 o
  12   8   3      881.63      838.29     43.69 o
  13   8   3      151.05      152.54     51.00 o
  14   8   3        2.08       45.26     51.24 o
  15   8   3       48.07       61.92     55.86 o
 -10   9   3       55.50      151.66    123.58 o
  -9   9   3      523.90      570.89    118.51 o
  -8   9   3       14.41        1.82    111.23 o
  -7   9   3      122.80      123.73    104.96 o
  -6   9   3      101.65       90.99     68.90 o
  -5   9   3       72.59       64.99     64.65 o
  -4   9   3     3433.82     3667.08    300.72 o
  -3   9   3      226.31      232.74     55.13 o
  -2   9   3     1294.89     1515.63     56.18 o
  -1   9   3      218.40      270.25     50.56 o
   0   9   3       10.70        9.85     47.95 o
   1   9   3      348.35      317.45     45.88 o
   2   9   3     1124.02     1096.85     44.14 o
   3   9   3       87.87      206.42     42.22 o
   4   9   3     1666.88     1604.85     52.39 o
   5   9   3      763.18      692.76     38.84 o
   6   9   3    12722.12    13078.31    180.76 o
   7   9   3      196.28      127.93     38.45 o
   8   9   3        5.52       59.05     40.46 o
   9   9   3       73.31       74.46     37.97 o
  10   9   3       14.55       74.91     38.47 o
  11   9   3     1085.30     1132.31     42.40 o
  12   9   3      297.37      359.72     42.09 o
  13   9   3       67.65       81.55     49.27 o
  14   9   3      142.63      105.10     47.84 o
  15   9   3       57.39       38.62     57.22 o
  -9  10   3       18.88       41.99    132.64 o
  -8  10   3        0.08        1.17    122.47 o
  -7  10   3      115.31       95.67    107.16 o
  -6  10   3      148.10      179.48     74.34 o
  -5  10   3     1065.08     1115.31     94.38 o
  -4  10   3      205.19      285.08     63.88 o
  -3  10   3      293.24      301.17     58.79 o
  -2  10   3      232.14      285.10     52.51 o
  -1  10   3      693.68      834.47     51.78 o
   0  10   3        0.41       -9.36     54.02 o
   1  10   3     1252.60     1431.70     48.15 o
   2  10   3       87.85      102.69     44.18 o
   3  10   3     1272.66     1192.51     45.43 o
   4  10   3      276.33      261.02     43.27 o
   5  10   3     2098.39     2217.52    103.11 o
   6  10   3      158.64      191.16     37.84 o
   7  10   3       87.72      115.90     39.24 o
   8  10   3      279.75      242.05     38.85 o
   9  10   3      187.72      201.53     41.75 o
  10  10   3      307.76      442.33     44.25 o
  11  10   3       78.90      114.32     47.25 o
  12  10   3       22.30       85.19     42.44 o
  13  10   3        3.88       88.05     46.19 o
  14  10   3       22.63       49.32     54.69 o
  -8  11   3       39.77       75.80    132.91 o
  -7  11   3       86.46       90.15    126.98 o
  -6  11   3      298.84      245.34     79.48 o
  -5  11   3      112.90      170.08     71.19 o
  -4  11   3       71.70       52.47     67.34 o
  -3  11   3      438.41      407.64     62.04 o
  -2  11   3       23.45       57.38     62.22 o
  -1  11   3        2.03       25.91     55.63 o
   0  11   3     3377.80     3682.91     63.21 o
   1  11   3      296.77      284.84     47.82 o
   2  11   3      231.40      314.61     46.65 o
   3  11   3      261.66      266.61     43.94 o
   4  11   3      955.58      960.04     44.97 o
   5  11   3       38.52       75.32     44.17 o
   6  11   3      210.89      231.82     40.08 o
   7  11   3      459.42      450.61     40.68 o
   8  11   3       34.12       84.29     40.28 o
   9  11   3       64.07      113.13     41.69 o
  10  11   3     1634.20     1646.42     77.71 o
  11  11   3       72.64       89.20     45.72 o
  12  11   3        0.05       -8.15     53.97 o
  13  11   3        4.24      -10.36     53.16 o
  -6  12   3      181.70       99.61    102.32 o
  -5  12   3       10.58       47.79     75.09 o
  -4  12   3        5.01       27.77     71.72 o
  -3  12   3      128.82       95.89     70.83 o
  -2  12   3       91.25      105.65     61.83 o
  -1  12   3      554.10      538.58     55.13 o
   0  12   3       25.38       84.77     53.19 o
   1  12   3        8.98       13.12     50.19 o
   2  12   3      313.07      424.96     49.52 o
   3  12   3     1034.15     1065.78     50.25 o
   4  12   3      323.29      284.93     46.43 o
   5  12   3     1211.85     1185.54     47.98 o
   6  12   3       95.59      116.04     45.21 o
   7  12   3       72.06       92.99     40.15 o
   8  12   3      102.34      122.58     46.68 o
   9  12   3      626.36      618.30     43.27 o
  10  12   3      434.99      408.60     43.96 o
  11  12   3       67.74      103.36     44.43 o
  12  12   3      212.14      166.44     51.66 o
  13  12   3       40.85        1.16     52.91 o
  -5  13   3       66.81      104.58     94.01 o
  -4  13   3       44.54       79.36     78.83 o
  -3  13   3       30.50       64.60     74.51 o
  -2  13   3      568.59      632.86     69.03 o
  -1  13   3        9.34       23.37     60.54 o
   0  13   3       29.75      112.27     58.20 o
   1  13   3      480.42      446.47     55.63 o
   2  13   3       75.17      159.77     52.31 o
   3  13   3      336.95      326.39     51.52 o
   4  13   3      811.54      850.11     51.78 o
   5  13   3        2.43       70.68     47.43 o
   6  13   3       41.66       81.90     47.85 o
   7  13   3       16.55       20.87     46.90 o
   8  13   3      120.26      171.76     50.09 o
   9  13   3      362.27      328.99     50.42 o
  10  13   3        1.68        0.50     46.94 o
  11  13   3      228.31      204.06     52.94 o
  12  13   3       71.03       52.12     60.50 o
  -3  14   3       39.84       66.88    111.46 o
  -2  14   3        7.13       35.82     70.33 o
  -1  14   3        0.13       67.40     78.29 o
   0  14   3      279.33      246.19     61.58 o
   1  14   3       39.65       80.04     68.99 o
   2  14   3      142.39      162.34     58.17 o
   3  14   3       66.70       90.01     63.82 o
   4  14   3      347.17      357.24     53.27 o
   5  14   3        0.69       68.67     51.77 o
   6  14   3      300.09      220.26     52.11 o
   7  14   3      110.05      113.95     52.79 o
   8  14   3       74.95      123.61     52.62 o
   9  14   3      109.69       56.24     53.81 o
  10  14   3      170.52      211.67     53.41 o
  -1  15   3      130.52      139.81     70.75 o
   0  15   3        6.62       57.10     66.64 o
   1  15   3       16.88       91.30     63.83 o
   2  15   3       68.67       66.64     73.23 o
   3  15   3       64.60       49.43     68.81 o
   4  15   3       61.54       91.17     57.57 o
   5  15   3      491.44      439.13     58.25 o
   6  15   3        5.73       21.02     54.10 o
   7  15   3       49.57       26.95     54.80 o
   8  15   3        3.26       48.81     54.68 o
  -5 -14   4        4.75      -31.23     62.11 o
  -4 -14   4        1.93       25.53     60.99 o
  -3 -14   4        1.57      -14.76     65.46 o
  -2 -14   4      401.54      393.76     75.02 o
  -1 -14   4        0.13      -28.11     75.90 o
   0 -14   4       92.18      127.99     86.39 o
  -8 -13   4       21.28       56.32     64.63 o
  -7 -13   4        0.09       18.58     61.92 o
  -6 -13   4        1.46       16.79     59.21 o
  -5 -13   4       14.46       61.09     56.58 o
  -4 -13   4      107.29      105.11     58.51 o
  -3 -13   4      649.81      541.68     61.47 o
  -2 -13   4       12.91       90.83     67.08 o
  -1 -13   4      302.69      351.52     74.54 o
   0 -13   4       36.98       77.49     77.53 o
   1 -13   4      178.50      123.27    104.82 o
   2 -13   4       22.70      -20.77    114.05 o
   3 -13   4       15.98       97.90    132.73 o
 -10 -12   4       84.71       79.92     55.92 o
  -9 -12   4        5.95       26.72     52.49 o
  -8 -12   4       41.79       87.05     52.57 o
  -7 -12   4       51.38       99.97     51.36 o
  -6 -12   4        0.44        8.49     56.22 o
  -5 -12   4       29.68       55.30     53.53 o
  -4 -12   4      442.88      380.66     52.87 o
  -3 -12   4       11.97       40.74     53.20 o
  -2 -12   4       31.16       23.64     59.82 o
  -1 -12   4      300.22      246.59     66.22 o
   0 -12   4       53.54      144.49     68.27 o
   1 -12   4      112.20      155.90     77.37 o
   2 -12   4      100.78       80.54    106.36 o
   3 -12   4      304.90      251.06    126.79 o
   4 -12   4        2.37      111.74    126.13 o
   5 -12   4        2.82      112.95    130.42 o
 -11 -11   4       18.92       81.89     52.92 o
 -10 -11   4       15.53       35.89     51.35 o
  -9 -11   4      465.80      444.59     52.84 o
  -8 -11   4       41.58       85.65     48.74 o
  -7 -11   4      327.23      262.72     49.98 o
  -6 -11   4        0.50       10.88     43.54 o
  -5 -11   4      815.61      877.47     47.78 o
  -4 -11   4      253.66      216.48     47.92 o
  -3 -11   4        6.63       57.34     43.25 o
  -2 -11   4      245.03      170.64     55.36 o
  -1 -11   4        2.23        9.14     59.64 o
   0 -11   4       78.44      180.33     66.77 o
   1 -11   4     1285.36     1195.56     73.47 o
   2 -11   4       57.52      137.71     81.19 o
   3 -11   4       16.27       84.27    117.45 o
   4 -11   4       87.48        7.58    116.69 o
   5 -11   4       53.93       97.68    125.70 o
   6 -11   4      189.30      245.35    129.76 o
   7 -11   4        2.65       -0.88    154.15 o
 -12 -10   4        3.61       17.06     55.88 o
 -11 -10   4       12.05       30.99     50.62 o
 -10 -10   4      339.69      300.33     49.15 o
  -9 -10   4      341.69      395.45     52.07 o
  -8 -10   4      140.35      191.19     47.36 o
  -7 -10   4      409.07      400.58     41.26 o
  -6 -10   4      270.38      271.59     41.97 o
  -5 -10   4      266.81      318.49     41.44 o
  -4 -10   4      264.67      230.32     41.47 o
  -3 -10   4     1200.94     1144.00     50.68 o
  -2 -10   4       15.05       81.88     44.61 o
  -1 -10   4     1017.61      854.63     54.96 o
   0 -10   4      863.15      881.61     61.40 o
   1 -10   4       81.18      178.40     69.05 o
   2 -10   4       14.85       72.91     71.31 o
   3 -10   4      142.31      175.46     81.83 o
   4 -10   4      164.14      301.82    116.03 o
   5 -10   4      692.10      837.78    121.19 o
   6 -10   4      189.79      236.78    124.60 o
   7 -10   4      360.64      302.81    145.47 o
   8 -10   4       27.10       10.22    148.55 o
 -12  -9   4        0.01       51.86     52.99 o
 -11  -9   4       40.30       38.05     48.99 o
 -10  -9   4       71.27      109.55     48.66 o
  -9  -9   4      743.49      747.03     47.98 o
  -8  -9   4     1125.14     1180.51     60.97 o
  -7  -9   4      141.58      146.00     41.45 o
  -6  -9   4        0.72        5.21     40.44 o
  -5  -9   4      204.32      257.59     40.89 o
  -4  -9   4      556.90      720.35     41.15 o
  -3  -9   4       63.21       46.01     41.93 o
  -2  -9   4        3.00        3.40     46.37 o
  -1  -9   4     1679.80     1814.45     56.44 o
   0  -9   4       35.83       64.38     61.65 o
   1  -9   4      137.51      128.09     60.66 o
   2  -9   4      344.65      263.44     64.86 o
   3  -9   4       27.74      -15.12     83.63 o
   4  -9   4     1761.79     1838.18    118.88 o
   5  -9   4      284.11      274.68    113.50 o
   6  -9   4       22.47       37.80    114.60 o
   7  -9   4      207.47      256.44    133.06 o
   8  -9   4       31.74       37.36    140.53 o
   9  -9   4        0.93      -36.92    163.71 o
 -13  -8   4       28.86       -9.83     53.83 o
 -12  -8   4       26.57       31.61     50.50 o
 -11  -8   4      156.51      164.03     48.91 o
 -10  -8   4      482.33      487.46     57.89 o
  -9  -8   4     1126.26     1087.54     47.41 o
  -8  -8   4      115.99      127.99     42.67 o
  -7  -8   4       46.02       83.95     36.63 o
  -6  -8   4      111.49       65.45     39.34 o
  -5  -8   4     1804.04     1737.19     50.26 o
  -4  -8   4      353.20      331.02     39.07 o
  -3  -8   4      510.50      358.69     40.25 o
  -2  -8   4     1055.32      936.69     40.78 o
  -1  -8   4      220.06      292.94     44.36 o
   0  -8   4      222.91      167.62     53.83 o
   1  -8   4     1315.11     1398.31     72.89 o
   2  -8   4       39.25       87.01     64.42 o
   3  -8   4      671.53      520.28     83.73 o
   4  -8   4      589.19      679.88     92.89 o
   5  -8   4        4.98      -15.71    108.34 o
   6  -8   4        9.01       56.69    124.38 o
   7  -8   4      322.51      421.47    142.51 o
   8  -8   4        3.74        4.18    145.14 o
   9  -8   4      190.79      184.70    167.12 o
  10  -8   4      113.47       95.57    152.06 o
 -13  -7   4       47.50       75.30     52.80 o
 -12  -7   4        4.37       59.52     50.33 o
 -11  -7   4      687.84      750.26     47.80 o
 -10  -7   4      449.65      497.56     46.48 o
  -9  -7   4        9.67       14.07     44.03 o
  -8  -7   4        4.29      -16.27     42.74 o
  -7  -7   4      183.42      160.38     41.83 o
  -6  -7   4      331.68      273.02     37.35 o
  -5  -7   4       80.64       39.42     38.11 o
  -4  -7   4     2665.01     2642.10     42.55 o
  -3  -7   4      139.91       44.06     37.64 o
  -2  -7   4     2678.83     2279.99     44.01 o
  -1  -7   4       59.81      101.08     40.47 o
   0  -7   4     2230.01     2328.34     76.61 o
   1  -7   4       23.43      122.57     59.28 o
   2  -7   4     1218.50     1088.12     66.29 o
   3  -7   4       29.97        0.23     79.29 o
   4  -7   4       43.90      158.57     84.76 o
   5  -7   4      418.35      412.90    118.77 o
   6  -7   4      460.34      478.61    121.30 o
   7  -7   4      346.28      383.90    137.01 o
   8  -7   4      125.17      146.98    109.84 o
   9  -7   4      244.23      238.09    141.18 o
  10  -7   4       57.56      128.91    179.11 o
  11  -7   4      266.52      201.51    254.47 o
 -14  -6   4       15.20      -11.90     57.51 o
 -13  -6   4       80.73      136.18     51.25 o
 -12  -6   4       98.30       77.09     49.13 o
 -11  -6   4     1154.97     1170.70     49.03 o
 -10  -6   4      647.21      618.04     45.04 o
  -9  -6   4      206.34      241.42     44.89 o
  -8  -6   4       86.41      136.84     41.93 o
  -7  -6   4       80.51      115.56     40.15 o
  -6  -6   4      310.76      297.59     40.89 o
  -5  -6   4     3781.94     4246.57     43.08 o
  -4  -6   4      262.82      156.70     38.04 o
  -3  -6   4      174.94      178.73     37.89 o
  -2  -6   4     1018.17      745.18     39.80 o
  -1  -6   4     1519.73     1100.77     47.36 o
   0  -6   4      574.03      593.90     54.64 o
   1  -6   4      795.30      619.19     59.71 o
   2  -6   4        2.87       21.62     62.68 o
   3  -6   4      488.38      562.71     80.18 o
   4  -6   4      872.71      680.87     88.83 o
   5  -6   4     2643.91     2944.71    127.12 o
   6  -6   4      227.39      222.63     98.31 o
   7  -6   4      160.33      157.81    106.83 o
   8  -6   4       61.45      106.77    121.52 o
   9  -6   4       17.64       69.77    132.22 o
  10  -6   4      436.28      497.58    124.18 o
  11  -6   4       37.95       84.19    124.22 o
  12  -6   4       19.29      122.84    217.66 o
 -14  -5   4       91.24      120.81     57.14 o
 -13  -5   4       34.33       55.67     50.59 o
 -12  -5   4      437.58      439.64     50.67 o
 -11  -5   4      153.67      168.29     46.03 o
 -10  -5   4       35.64       39.80     45.92 o
  -9  -5   4       66.42      112.37     43.33 o
  -8  -5   4      195.73      184.97     46.94 o
  -7  -5   4      809.30      855.36     42.50 o
  -6  -5   4      945.05      746.77     40.83 o
  -5  -5   4       20.16       35.82     40.26 o
  -4  -5   4       79.07       58.31     42.03 o
  -3  -5   4       64.81       45.81     40.58 o
  -2  -5   4     8191.52     7620.12     91.20 o
  -1  -5   4      282.08      144.70     44.18 o
   0  -5   4     4510.89     4460.70     92.20 o
   1  -5   4      135.70      126.33     60.85 o
   2  -5   4     4776.85     4513.19    133.72 o
   3  -5   4     2105.30     2015.18     85.06 o
   4  -5   4    10922.20    11081.45    169.42 o
   5  -5   4     1501.52     1667.06     94.37 o
   6  -5   4      480.52      536.06    101.36 o
   7  -5   4      445.83      401.67     85.17 o
   8  -5   4        0.70       17.99     82.19 o
   9  -5   4     2153.02     2120.94    158.07 o
  10  -5   4      325.06      264.92    105.43 o
  11  -5   4       20.33       98.83    111.02 o
  12  -5   4        0.96       56.24    112.14 o
  13  -5   4       63.06      108.37    121.25 o
 -14  -4   4      123.21      128.49     55.44 o
 -13  -4   4        7.53       60.45     51.45 o
 -12  -4   4      127.19      116.58     49.72 o
 -11  -4   4        3.96       53.22     45.83 o
 -10  -4   4      431.90      450.28     47.19 o
  -9  -4   4      160.56      196.22     44.39 o
  -8  -4   4     1057.08      989.44     44.74 o
  -7  -4   4     4152.25     3702.82     47.62 o
  -6  -4   4      325.61      387.15     41.48 o
  -5  -4   4     2410.50     2317.79     44.16 o
  -4  -4   4      399.28      477.16     39.51 o
  -3  -4   4      551.63      623.82     43.46 o
  -2  -4   4        2.39       31.95     42.04 o
  -1  -4   4      242.56      379.93     47.34 o
   0  -4   4     2967.26     2516.38     60.77 o
   1  -4   4        0.78       14.23     55.62 o
   2  -4   4     2051.60     2348.30     78.00 o
   3  -4   4     5312.09     4924.58     93.07 o
   4  -4   4      291.57      327.59     72.82 o
   5  -4   4      124.19      116.02     81.85 o
   6  -4   4     1539.27     1502.77     82.64 o
   7  -4   4      191.82      162.69     79.05 o
   8  -4   4     2599.73     2466.64     85.30 o
   9  -4   4      105.92      143.04     84.09 o
  10  -4   4      460.70      548.76    105.92 o
  11  -4   4        0.06       56.27     94.64 o
  12  -4   4       46.04      168.36    100.06 o
  13  -4   4        1.09       21.67    107.44 o
 -14  -3   4      138.55      142.32     58.38 o
 -13  -3   4       54.24       87.67     51.98 o
 -12  -3   4      182.82      168.95     48.56 o
 -11  -3   4      688.71      638.45     46.68 o
 -10  -3   4     2507.74     2485.88     48.72 o
  -9  -3   4      238.91      257.22     44.82 o
  -8  -3   4      741.44      733.31     42.78 o
  -7  -3   4        8.13        7.07     42.17 o
  -6  -3   4     1495.20     1311.88     43.05 o
  -5  -3   4     7241.19     6214.26    196.45 o
  -4  -3   4       17.21       13.26     41.07 o
  -3  -3   4      168.40      247.24     41.13 o
  -2  -3   4     1063.22      978.68     46.57 o
  -1  -3   4      440.06      423.61     46.09 o
   0  -3   4      272.72      222.98     52.23 o
   1  -3   4      199.78      240.09     58.98 o
   2  -3   4    13795.28    13410.09    284.54 o
   3  -3   4    13031.05    13062.02    274.93 o
   4  -3   4        3.69       15.41     66.08 o
   5  -3   4      792.61      788.76     83.11 o
   6  -3   4      172.17      174.59     61.22 o
   7  -3   4     2498.35     2534.74     72.16 o
   8  -3   4     1181.04     1084.47     70.25 o
   9  -3   4      504.26      559.37     71.19 o
  10  -3   4        8.33       69.48     75.11 o
  11  -3   4      274.94      242.46     79.19 o
  12  -3   4       30.20       30.70     84.53 o
  13  -3   4     1170.37     1131.25    106.17 o
  14  -3   4        0.34      -14.01    103.07 o
 -14  -2   4       25.91       15.37     60.52 o
 -13  -2   4      122.99      122.69     56.74 o
 -12  -2   4       73.55      105.12     52.58 o
 -11  -2   4     2419.75     2358.26     67.80 o
 -10  -2   4      139.31      116.88     51.46 o
  -9  -2   4       35.97       71.41     44.16 o
  -8  -2   4       64.10      107.11     43.26 o
  -7  -2   4       17.61       49.89     41.18 o
  -6  -2   4     5230.00     4838.72    109.58 o
  -5  -2   4       57.94       72.76     41.29 o
  -4  -2   4       50.10       54.33     42.42 o
  -3  -2   4     2657.94     2286.01     47.41 o
  -2  -2   4     1703.40     1818.62     52.28 o
  -1  -2   4       67.50      115.46     60.52 o
   0  -2   4     1396.62     1786.59     74.81 o
   1  -2   4      253.69      196.00     90.00 o
   2  -2   4     3769.65     3591.91    109.61 o
   3  -2   4       11.77       32.19     93.23 o
   4  -2   4      682.28      610.24     94.04 o
   5  -2   4      111.31       93.31     78.40 o
   6  -2   4     2016.27     1980.98     72.22 o
   7  -2   4     1702.61     1426.44     61.70 o
   8  -2   4      612.53      577.87     61.69 o
   9  -2   4      108.08      105.43     61.55 o
  10  -2   4      729.32      810.68     67.59 o
  11  -2   4       24.55       58.42     71.73 o
  12  -2   4      918.33      835.78     79.63 o
  13  -2   4        4.10       45.60     81.68 o
  14  -2   4       78.19       86.72     82.28 o
 -14  -1   4        9.12      134.17     63.37 o
 -13  -1   4      349.52      372.99     60.20 o
 -12  -1   4      914.42      997.32     59.40 o
 -11  -1   4      263.27      344.82     50.33 o
 -10  -1   4     1221.44     1245.36     50.83 o
  -9  -1   4      100.58      106.27     47.83 o
  -8  -1   4       19.13       71.57     45.02 o
  -7  -1   4      388.80      457.12     42.91 o
  -6  -1   4       71.31       69.33     41.76 o
  -5  -1   4      442.81      501.39     43.10 o
  -4  -1   4      884.23      804.69     44.57 o
  -3  -1   4     1108.88     1048.35     53.33 o
  -2  -1   4     1728.40     1541.58     63.38 o
  -1  -1   4     8785.32     8579.11    322.43 o
   0  -1   4     1219.33     1009.20    102.59 o
   1  -1   4    17875.76    15569.59    689.57 o
   2  -1   4     7130.09     6549.06    134.08 o
   3  -1   4    37611.90    35077.41   1206.90 o
   4  -1   4     2071.28     2234.27    125.59 o
   5  -1   4      335.31      308.16     69.60 o
   6  -1   4     2812.07     2677.63    200.19 o
   7  -1   4       57.73       17.86     60.19 o
   8  -1   4     1379.04     1260.23     59.08 o
   9  -1   4     1830.36     1915.22     64.24 o
  10  -1   4     1065.77     1102.98     64.45 o
  11  -1   4      500.89      532.93     60.99 o
  12  -1   4       10.88       60.33     67.75 o
  13  -1   4       13.43      124.54     76.06 o
  14  -1   4      188.17      147.54     77.28 o
  15  -1   4        1.85       24.58     88.01 o
 -14   0   4       17.70       23.80     64.31 o
 -13   0   4      939.32      942.63     66.46 o
 -12   0   4      123.96      199.34     58.69 o
 -11   0   4      379.75      299.79     54.56 o
 -10   0   4       52.18       90.31     50.43 o
  -9   0   4        4.85        2.71     48.66 o
  -8   0   4     1217.83     1191.38     69.09 o
  -7   0   4      550.17      513.52     46.32 o
  -6   0   4      226.20      213.44     43.66 o
  -5   0   4     1563.11     1573.97     49.51 o
  -4   0   4     5995.60     5833.27    249.73 o
  -3   0   4     3717.19     3809.01     66.85 o
  -2   0   4    17831.44    17507.87    277.39 o
  -1   0   4      157.41      192.61     82.91 o
   0   0   4     2014.57     1765.23    238.97 o
   1   0   4     2153.09     1954.09    119.88 o
   2   0   4      239.61      214.72     97.81 o
   3   0   4     4938.58     4383.69    176.02 o
   4   0   4     9410.52     9914.31    154.59 o
   5   0   4      748.37      696.15     58.69 o
   6   0   4     1469.54     1226.43     50.97 o
   7   0   4      330.34      344.76     48.31 o
   8   0   4     2353.68     2194.01     94.14 o
   9   0   4     2106.01     2097.61    102.18 o
  10   0   4     1006.04     1017.84     68.00 o
  11   0   4      214.98      323.38     64.05 o
  12   0   4        3.36       89.71     64.94 o
  13   0   4     1409.09     1504.42     73.37 o
  14   0   4      136.52      262.11     73.47 o
  15   0   4        8.01       84.31     78.12 o
 -14   1   4      192.97      226.58     67.06 o
 -13   1   4      177.15      155.74     67.63 o
 -12   1   4      610.97      601.53     60.33 o
 -11   1   4      553.63      546.00     56.06 o
 -10   1   4       13.82        7.81     54.99 o
  -9   1   4     3673.96     3756.98    100.20 o
  -8   1   4     3336.93     3227.82    106.39 o
  -7   1   4      660.05      614.08     49.39 o
  -6   1   4     1972.81     1850.38     51.69 o
  -5   1   4      494.90      514.82     53.35 o
  -4   1   4     3629.56     3592.90    187.69 o
  -3   1   4     5126.72     5593.85    254.41 o
  -2   1   4       24.12       69.79     75.73 o
  -1   1   4     3869.35     3663.41    127.87 o
   0   1   4       11.18       73.00    114.00 o
   1   1   4     1639.60     1283.75     96.21 o
   2   1   4       18.98      101.15     85.46 o
   3   1   4    10501.54    10580.65    804.05 o
   4   1   4      942.93      929.07     71.87 o
   5   1   4      378.60      388.57     51.69 o
   6   1   4     1547.97     1519.24     49.29 o
   7   1   4     1752.74     1651.58     49.52 o
   8   1   4     1277.35     1214.29     50.41 o
   9   1   4       11.60       60.19     50.45 o
  10   1   4       83.39      130.55     55.00 o
  11   1   4        1.22       38.81     55.76 o
  12   1   4      333.79      458.95     62.69 o
  13   1   4       79.55      105.04     65.08 o
  14   1   4      238.26      345.28     76.67 o
  15   1   4      173.13      126.15     81.58 o
 -13   2   4       95.53      170.34     81.40 o
 -12   2   4      173.02      193.33     76.08 o
 -11   2   4      168.62      215.18     63.48 o
 -10   2   4      522.02      516.60     56.17 o
  -9   2   4      406.28      380.20     57.45 o
  -8   2   4     1993.59     1855.38     76.52 o
  -7   2   4       28.45       67.10     48.55 o
  -6   2   4     1159.55     1065.29     54.62 o
  -5   2   4      882.33      824.34     62.51 o
  -4   2   4     1887.67     1599.19     67.26 o
  -3   2   4     1147.89     1244.60     70.77 o
  -2   2   4      707.00      808.47     85.55 o
  -1   2   4      248.49      407.13    126.42 o
   0   2   4     5771.93     5914.56    125.96 o
   1   2   4        1.24       39.34     65.40 o
   2   2   4     3420.17     3340.55     78.05 o
   3   2   4    22408.45    20194.03   2568.84 o
   4   2   4      195.93      155.40     54.83 o
   5   2   4       37.50       75.73     44.65 o
   6   2   4     1252.96     1162.39     47.22 o
   7   2   4     3662.96     3708.76     98.52 o
   8   2   4      268.49      262.52     48.02 o
   9   2   4       18.97       48.16     45.85 o
  10   2   4      202.06      279.47     50.16 o
  11   2   4      811.11      878.91     53.92 o
  12   2   4      336.62      383.85     55.14 o
  13   2   4     1201.24     1345.85     70.65 o
  14   2   4        4.16       12.28     79.52 o
  15   2   4      172.53      218.50     73.06 o
 -13   3   4      293.58      229.02     80.80 o
 -12   3   4       29.28       64.63     71.92 o
 -11   3   4        8.18       29.12     67.06 o
 -10   3   4      385.15      382.84     69.17 o
  -9   3   4      397.73      439.42     66.80 o
  -8   3   4     1459.82     1494.89     64.32 o
  -7   3   4     2056.67     2101.00    120.84 o
  -6   3   4     1817.14     1682.92     60.16 o
  -5   3   4    22123.13    22244.90    419.28 o
  -4   3   4     2895.18     3084.86     65.70 o
  -3   3   4     1332.19     1435.24     64.34 o
  -2   3   4     2475.01     2923.26     85.02 o
  -1   3   4      812.88      779.14     73.16 o
   0   3   4      313.32      375.55     72.02 o
   1   3   4       69.21      110.85     54.04 o
   2   3   4        1.79       42.62     51.60 o
   3   3   4     3975.61     3792.72    136.56 o
   4   3   4      590.03      665.12     45.36 o
   5   3   4      594.24      482.26     40.40 o
   6   3   4     5730.82     5545.31     84.18 o
   7   3   4     1873.65     1520.68     46.32 o
   8   3   4      462.84      503.89     40.68 o
   9   3   4       41.14       79.00     47.64 o
  10   3   4        2.47       69.99     47.16 o
  11   3   4      496.87      589.68     50.68 o
  12   3   4      983.93     1024.39     54.30 o
  13   3   4      135.17      189.26     58.08 o
  14   3   4      145.90      154.32     64.22 o
  15   3   4       43.06       71.28     68.65 o
 -13   4   4       12.17       94.37     98.94 o
 -12   4   4       22.14       10.71     74.93 o
 -11   4   4      402.53      412.85     75.83 o
 -10   4   4      346.55      375.88     68.18 o
  -9   4   4      344.76      326.10     69.38 o
  -8   4   4      265.25      253.42     66.03 o
  -7   4   4      358.86      373.00     72.01 o
  -6   4   4     1862.65     1739.59     67.27 o
  -5   4   4       32.58       91.44     59.88 o
  -4   4   4    12369.91    13493.74     89.28 o
  -3   4   4     2709.15     2718.47     70.78 o
  -2   4   4     2341.85     2436.21     77.15 o
  -1   4   4     3138.11     3146.35     76.14 o
   0   4   4    16931.87    17261.47    381.44 o
   1   4   4     1108.00     1100.99     53.16 o
   2   4   4     8879.45     9291.37    165.00 o
   3   4   4     2432.54     2704.25     52.40 o
   4   4   4      679.97      641.58     41.13 o
   5   4   4      167.50       32.55     44.10 o
   6   4   4     3935.66     3848.67     71.42 o
   7   4   4     1588.58     1547.17     45.24 o
   8   4   4      596.02      774.26     41.79 o
   9   4   4      453.72      520.86     42.30 o
  10   4   4     1185.01     1235.97     45.54 o
  11   4   4      266.56      350.61     49.24 o
  12   4   4       75.47       38.35     50.60 o
  13   4   4       31.04       86.90     55.51 o
  14   4   4       34.62      113.91     57.01 o
  15   4   4       68.23      101.83     68.02 o
  16   4   4       52.56       56.27     74.41 o
 -12   5   4        7.17       30.48     96.20 o
 -11   5   4      208.03      250.91     89.07 o
 -10   5   4      254.84      238.57     82.51 o
  -9   5   4      567.62      521.50     75.89 o
  -8   5   4       80.92       65.78     70.69 o
  -7   5   4        3.23       36.91     63.65 o
  -6   5   4        5.53       28.07     65.21 o
  -5   5   4      636.70      543.49     63.33 o
  -4   5   4     5267.41     5446.36    162.41 o
  -3   5   4      719.77      773.63     59.24 o
  -2   5   4     2584.18     2862.12     62.91 o
  -1   5   4     7579.22     7381.16    208.69 o
   0   5   4      428.66      340.69     53.24 o
   1   5   4       37.23       62.85     48.29 o
   2   5   4     1389.08     1539.24     44.74 o
   3   5   4       34.24        8.37     40.78 o
   4   5   4     2081.83     1985.40     65.42 o
   5   5   4     2083.28     2215.41     41.75 o
   6   5   4      268.68      216.23     37.15 o
   7   5   4       52.66       96.85     34.16 o
   8   5   4      683.85      863.67     37.23 o
   9   5   4     1265.27     1205.61     37.93 o
  10   5   4     2629.04     2840.69     47.06 o
  11   5   4       53.19       66.72     43.82 o
  12   5   4      636.08      742.08     49.60 o
  13   5   4       60.72      113.27     53.70 o
  14   5   4      545.69      580.00     58.67 o
  15   5   4       21.71      -24.18     63.09 o
  16   5   4      103.28       74.28     73.71 o
 -12   6   4       53.25       18.20    110.11 o
 -11   6   4       46.63       19.48    102.43 o
 -10   6   4      291.79      251.82     98.38 o
  -9   6   4      747.23      579.92     96.71 o
  -8   6   4      121.40      128.98     78.09 o
  -7   6   4      678.49      675.14     73.42 o
  -6   6   4      293.13      386.81     71.59 o
  -5   6   4     2254.80     2380.10     73.90 o
  -4   6   4     2302.62     2388.63     86.03 o
  -3   6   4      516.30      656.04     58.72 o
  -2   6   4    11181.22    11922.08    241.83 o
  -1   6   4     4865.94     5383.23    113.33 o
   0   6   4      719.77      980.07     45.63 o
   1   6   4     8115.79     7972.71    120.95 o
   2   6   4        0.18       17.32     39.22 o
   3   6   4      701.00      840.82     41.19 o
   4   6   4     3963.26     3719.28     61.04 o
   5   6   4     1833.66     2113.55     45.51 o
   6   6   4       61.85       34.87     41.42 o
   7   6   4     3277.51     3421.73     91.89 o
   8   6   4       71.78       77.56     35.69 o
   9   6   4      253.56      206.41     35.15 o
  10   6   4      322.86      356.61     38.13 o
  11   6   4      335.77      347.60     37.52 o
  12   6   4      269.02      313.65     47.59 o
  13   6   4        1.79      165.36     51.47 o
  14   6   4      166.18      177.73     59.30 o
  15   6   4       98.40       70.18     66.23 o
 -11   7   4       13.05       -9.43    111.71 o
 -10   7   4      376.82      368.91    107.29 o
  -9   7   4      286.15      307.15    101.44 o
  -8   7   4      201.57      203.10     96.88 o
  -7   7   4      989.99      953.23     84.85 o
  -6   7   4      281.76      278.23     78.50 o
  -5   7   4     1055.37     1109.43     67.73 o
  -4   7   4        8.95       41.24     51.51 o
  -3   7   4       19.34       62.07     52.66 o
  -2   7   4      768.57      812.40     51.61 o
  -1   7   4      809.39      795.09     49.41 o
   0   7   4     8229.42     8461.03    153.03 o
   1   7   4       18.32      116.82     39.63 o
   2   7   4      177.56      169.41     40.42 o
   3   7   4      467.15      446.63     39.14 o
   4   7   4     1351.57     1157.44     40.42 o
   5   7   4      524.59      564.55     40.32 o
   6   7   4     3496.51     3722.55     62.05 o
   7   7   4      108.18      163.82     37.39 o
   8   7   4      231.95      214.11     35.45 o
   9   7   4       27.13       70.06     36.74 o
  10   7   4       82.88      129.45     36.56 o
  11   7   4      935.00     1005.72     41.94 o
  12   7   4       10.25      117.67     45.05 o
  13   7   4       55.78       73.35     49.52 o
  14   7   4      342.45      278.26     51.46 o
  15   7   4      134.97       90.05     55.74 o
 -10   8   4      403.14      401.20    123.29 o
  -9   8   4        2.52       72.69    108.01 o
  -8   8   4        3.74       20.34     98.25 o
  -7   8   4       46.00      117.15     84.34 o
  -6   8   4     1215.12     1292.46    109.37 o
  -5   8   4     2279.81     2368.58    167.74 o
  -4   8   4        7.08       27.17     53.40 o
  -3   8   4      594.60      545.06     52.70 o
  -2   8   4       18.82       46.49     48.15 o
  -1   8   4     5932.21     7061.71    201.76 o
   0   8   4      767.97      782.91     46.52 o
   1   8   4     1734.53     2131.51     47.15 o
   2   8   4      190.08      309.24     45.64 o
   3   8   4     2035.04     2291.55     43.00 o
   4   8   4      891.87     1029.64     41.33 o
   5   8   4    15594.42    15496.86    366.44 o
   6   8   4        9.56       31.38     38.72 o
   7   8   4     1409.02     1625.19     38.63 o
   8   8   4     1011.36      979.60     41.01 o
   9   8   4     1426.71     1403.25     39.47 o
  10   8   4      118.53       84.87     38.13 o
  11   8   4      234.11      463.45     42.06 o
  12   8   4       28.45       45.55     46.28 o
  13   8   4      288.91      249.31     49.05 o
  14   8   4       13.37       75.24     58.38 o
  15   8   4       43.13       52.27     54.89 o
 -10   9   4        2.49       27.70    120.70 o
  -9   9   4        0.33       -7.25    104.55 o
  -8   9   4       64.65       23.76    100.44 o
  -7   9   4      348.96      427.68     87.95 o
  -6   9   4     1855.17     2109.24    323.17 o
  -5   9   4       18.63       56.80     64.38 o
  -4   9   4      171.56      215.27     57.76 o
  -3   9   4        9.38       40.45     52.79 o
  -2   9   4      641.10      661.37     53.46 o
  -1   9   4      280.86      267.25     52.89 o
   0   9   4     2995.03     3141.16     75.14 o
   1   9   4      181.85      230.64     51.96 o
   2   9   4       10.87       71.59     43.01 o
   3   9   4      673.66      861.76     41.99 o
   4   9   4    10418.93    10765.16    272.44 o
   5   9   4      238.68      226.13     39.92 o
   6   9   4      488.79      522.90     43.53 o
   7   9   4      716.76      868.53     38.41 o
   8   9   4       80.37      153.96     38.36 o
   9   9   4      189.64      169.62     40.74 o
  10   9   4     1127.11     1272.41     51.81 o
  11   9   4        2.88       20.41     38.98 o
  12   9   4      381.67      389.69     47.29 o
  13   9   4       49.03      137.28     48.94 o
  14   9   4        6.09       76.60     52.82 o
  15   9   4      191.44      171.16     64.98 o
  -9  10   4      235.71      208.06    121.91 o
  -8  10   4        2.69       25.14    113.53 o
  -7  10   4      714.87      595.18    146.41 o
  -6  10   4      336.88      269.00     72.11 o
  -5  10   4      111.78      159.52     64.25 o
  -4  10   4       10.37       30.26     62.10 o
  -3  10   4      400.61      331.16     56.72 o
  -2  10   4     1070.35     1258.43     77.32 o
  -1  10   4     2495.60     2822.33    108.34 o
   0  10   4      399.11      495.32     50.41 o
   1  10   4      373.95      393.62     49.56 o
   2  10   4       53.95      139.58     45.05 o
   3  10   4     1914.91     2397.82     48.14 o
   4  10   4     1406.00     1622.55     51.10 o
   5  10   4     1019.22     1095.59     51.36 o
   6  10   4      100.86       58.72     41.52 o
   7  10   4      131.70      216.83     41.16 o
   8  10   4     1796.98     1856.32     44.76 o
   9  10   4      618.62      555.13     39.64 o
  10  10   4        8.04       43.02     42.31 o
  11  10   4      113.03      199.92     45.82 o
  12  10   4        0.50       71.00     51.49 o
  13  10   4      118.58       56.61     56.58 o
  14  10   4      118.20       81.38     74.13 o
  -8  11   4       58.53       25.39    119.64 o
  -7  11   4       83.08      107.20    118.38 o
  -6  11   4      199.43      222.61     79.58 o
  -5  11   4      104.24      108.07     71.87 o
  -4  11   4       72.84       76.92     66.75 o
  -3  11   4        0.85        5.17     58.05 o
  -2  11   4     1599.43     1987.36    101.38 o
  -1  11   4      191.78      209.94     53.46 o
   0  11   4      104.30      150.06     57.71 o
   1  11   4       81.75       94.03     46.71 o
   2  11   4      486.39      498.63     47.13 o
   3  11   4      230.44      321.98     45.22 o
   4  11   4      584.12      523.13     43.40 o
   5  11   4       33.47       41.06     42.49 o
   6  11   4        4.76       -4.75     42.00 o
   7  11   4       40.64       71.57     43.26 o
   8  11   4      571.32      519.06     47.15 o
   9  11   4      677.62      617.10     46.47 o
  10  11   4      456.69      515.44     46.05 o
  11  11   4       52.32      115.07     47.65 o
  12  11   4       26.48       68.40     53.36 o
  13  11   4      490.98      460.31     59.10 o
  14  11   4        2.70       12.53     72.18 o
  -6  12   4        7.69       38.37     80.33 o
  -5  12   4       36.41       14.15     74.33 o
  -4  12   4       13.86       72.97     70.44 o
  -3  12   4      754.93      786.00     65.88 o
  -2  12   4      107.67      140.29     64.48 o
  -1  12   4      429.20      578.49     61.30 o
   0  12   4      417.59      518.71     55.18 o
   1  12   4      390.64      384.05     51.88 o
   2  12   4      202.90      242.72     47.63 o
   3  12   4      150.28      153.41     47.06 o
   4  12   4      565.20      736.03     48.19 o
   5  12   4      331.82      359.41     45.55 o
   6  12   4      433.20      454.63     43.78 o
   7  12   4       13.34       62.61     46.99 o
   8  12   4     1184.35     1104.17     54.83 o
   9  12   4      262.11      264.60     47.07 o
  10  12   4      622.53      597.45     48.29 o
  11  12   4       81.93      145.38     49.72 o
  12  12   4      413.01      394.97     53.42 o
  13  12   4       62.16      108.55     62.71 o
  -5  13   4        7.46       27.11     86.94 o
  -4  13   4      133.51       73.65     83.89 o
  -3  13   4      106.09      154.73     71.72 o
  -2  13   4      144.53      164.57     61.69 o
  -1  13   4      457.88      582.92     59.49 o
   0  13   4       23.99       12.61     55.75 o
   1  13   4        5.16       55.25     54.73 o
   2  13   4     1382.91     1453.12     54.85 o
   3  13   4     1030.29     1025.16     52.11 o
   4  13   4      204.05      170.45     49.81 o
   5  13   4      536.96      507.18     49.74 o
   6  13   4      138.40      141.22     47.84 o
   7  13   4        6.12        4.39     46.57 o
   8  13   4       32.45       64.64     47.74 o
   9  13   4      368.32      376.15     49.58 o
  10  13   4        1.28       55.07     50.30 o
  11  13   4       65.39      168.88     60.93 o
  12  13   4       21.63       43.97     53.51 o
  -3  14   4        2.27       52.93     75.93 o
  -2  14   4      344.17      286.84     68.91 o
  -1  14   4       40.13      102.61     61.69 o
   0  14   4       20.66       60.84     59.48 o
   1  14   4        9.95       42.18     71.73 o
   2  14   4      132.91      142.59     56.07 o
   3  14   4      133.08      219.63     66.87 o
   4  14   4      877.38      878.68     53.41 o
   5  14   4      178.56      174.71     52.13 o
   6  14   4      397.85      307.95     57.78 o
   7  14   4       99.12       92.84     50.67 o
   8  14   4      450.51      378.07     61.68 o
   9  14   4       54.86       79.68     52.89 o
  10  14   4        2.01       28.69     53.50 o
  11  14   4       24.84      -25.52     62.48 o
  -1  15   4        3.24       32.19     82.56 o
   0  15   4       91.20       98.04     65.08 o
   1  15   4       71.36       53.37     65.22 o
   2  15   4       56.04      100.84     69.55 o
   3  15   4      383.04      410.56     68.37 o
   4  15   4        1.38        3.42     56.58 o
   5  15   4      141.26      142.51     78.52 o
   6  15   4       92.90       61.43     80.83 o
   7  15   4      168.33      207.21     74.95 o
   8  15   4       14.21       70.82     55.26 o
   9  15   4        2.73       35.01     55.13 o
   3  16   4       10.15       22.02     74.85 o
   4  16   4        4.61       62.20     85.19 o
   5  16   4       25.24       78.59     67.73 o
  -7 -13   5       14.28       -3.12     62.41 o
  -6 -13   5        1.34       41.43     56.56 o
  -5 -13   5      465.17      386.48     58.01 o
  -4 -13   5        3.45       14.43     59.85 o
  -3 -13   5       38.98       28.66     65.08 o
  -2 -13   5        0.50       -8.79     66.80 o
  -1 -13   5      310.60      227.73     74.46 o
   0 -13   5      310.12      247.47     82.28 o
   1 -13   5      182.62      212.48     96.74 o
   2 -13   5        5.53        1.65    136.35 o
  -9 -12   5       11.53       76.65     55.91 o
  -8 -12   5       43.55       24.52     56.10 o
  -7 -12   5       57.49       89.48     55.18 o
  -6 -12   5      607.77      552.99     58.56 o
  -5 -12   5       35.03       60.81     56.63 o
  -4 -12   5        2.29       -5.47     55.75 o
  -3 -12   5      107.57      124.30     59.82 o
  -2 -12   5       66.38      107.80     59.96 o
  -1 -12   5      220.07      175.37     67.99 o
   0 -12   5      577.31      662.26     75.94 o
   1 -12   5        5.22       41.13     74.46 o
   2 -12   5       75.39       69.57     96.50 o
   3 -12   5      102.48      117.12    112.29 o
   4 -12   5      182.25      119.76    114.49 o
   5 -12   5      338.32      192.39    137.12 o
 -10 -11   5       46.29       52.94     55.30 o
  -9 -11   5      258.97      286.98     52.24 o
  -8 -11   5        0.49       29.37     50.38 o
  -7 -11   5      267.08      343.57     51.82 o
  -6 -11   5      131.93       77.29     51.17 o
  -5 -11   5      128.38      171.70     50.32 o
  -4 -11   5       32.15       94.91     56.22 o
  -3 -11   5       11.73       27.55     53.78 o
  -2 -11   5        0.53       46.21     56.95 o
  -1 -11   5      509.88      561.72     64.72 o
   0 -11   5       31.94       -0.46     71.95 o
   1 -11   5       26.74       74.37     70.60 o
   2 -11   5      146.18      186.87     80.93 o
   3 -11   5      101.96      100.56     97.68 o
   4 -11   5      661.49      601.12    127.34 o
   5 -11   5       19.34       58.01    109.87 o
   6 -11   5        0.77      103.83    133.72 o
   7 -11   5        8.85       51.75    157.01 o
 -11 -10   5       91.30      173.99     52.37 o
 -10 -10   5      459.34      384.28     52.24 o
  -9 -10   5      357.84      390.57     51.62 o
  -8 -10   5      633.26      677.03     49.78 o
  -7 -10   5       26.68       61.48     48.23 o
  -6 -10   5       72.23       92.31     47.20 o
  -5 -10   5     1319.75     1130.74     50.15 o
  -4 -10   5        9.96       91.62     46.94 o
  -3 -10   5      289.33      335.14     54.01 o
  -2 -10   5      561.34      491.25     53.02 o
  -1 -10   5      139.89      149.64     56.81 o
   0 -10   5       26.87       56.69     62.45 o
   1 -10   5      241.21      342.85     64.87 o
   2 -10   5      153.72      283.15     79.42 o
   3 -10   5     1357.48     1324.63     87.74 o
   4 -10   5      451.76      444.44     99.87 o
   5 -10   5      307.25      345.55    122.18 o
   6 -10   5        7.42      -32.85    123.61 o
   7 -10   5        2.51       70.32    128.11 o
   8 -10   5       47.48       41.86    165.25 o
 -12  -9   5       42.03       78.99     52.47 o
 -11  -9   5      118.45      108.85     50.40 o
 -10  -9   5      116.82      170.28     51.52 o
  -9  -9   5       60.41       73.51     46.30 o
  -8  -9   5       10.83       30.64     46.55 o
  -7  -9   5      427.59      375.03     46.16 o
  -6  -9   5      327.76      320.43     46.55 o
  -5  -9   5      338.86      437.24     45.55 o
  -4  -9   5       34.80       64.94     46.54 o
  -3  -9   5     2807.96     2957.67     77.91 o
  -2  -9   5      428.57      455.17     51.74 o
  -1  -9   5       89.53       43.00     51.85 o
   0  -9   5      533.90      416.04     60.62 o
   1  -9   5      481.93      585.19     65.52 o
   2  -9   5      179.94      329.98     75.14 o
   3  -9   5      109.51      162.00     83.65 o
   4  -9   5        4.59       20.59     92.04 o
   5  -9   5      206.70      221.39    115.92 o
   6  -9   5       43.10       21.10    114.71 o
   7  -9   5      155.20      143.49    125.15 o
   8  -9   5      145.49      165.80    158.88 o
   9  -9   5       11.86       63.29    163.27 o
 -13  -8   5        0.11       -3.79     55.41 o
 -12  -8   5        2.12       11.92     49.62 o
 -11  -8   5      515.05      452.24     51.16 o
 -10  -8   5        3.16       35.59     46.67 o
  -9  -8   5       90.60      104.26     47.63 o
  -8  -8   5      229.26      243.46     45.78 o
  -7  -8   5      790.11      854.17     48.38 o
  -6  -8   5        4.06        2.22     45.54 o
  -5  -8   5       95.32      128.34     44.49 o
  -4  -8   5      416.03      449.36     44.93 o
  -3  -8   5      535.97      682.77     45.12 o
  -2  -8   5      188.38      248.74     48.46 o
  -1  -8   5     5718.62     5043.19    185.23 o
   0  -8   5      256.43      168.06     55.15 o
   1  -8   5      604.73      623.93     60.08 o
   2  -8   5      505.26      370.52     71.69 o
   3  -8   5      602.53      850.64     83.74 o
   4  -8   5      775.55      767.66     82.70 o
   5  -8   5      635.59      762.96    115.04 o
   6  -8   5      278.28      346.21    112.18 o
   7  -8   5      158.79      177.34    115.48 o
   8  -8   5      420.83      533.98    153.38 o
   9  -8   5      250.56      132.51    169.42 o
  10  -8   5      103.75       47.79    190.41 o
 -13  -7   5       94.29       81.61     53.96 o
 -12  -7   5      177.48      141.59     51.35 o
 -11  -7   5       76.55      127.32     51.24 o
 -10  -7   5       17.34       72.64     46.68 o
  -9  -7   5       69.90       83.84     44.07 o
  -8  -7   5      289.44      348.01     44.42 o
  -7  -7   5      201.45      213.37     42.99 o
  -6  -7   5      322.11      330.24     42.49 o
  -5  -7   5      204.61      167.87     43.30 o
  -4  -7   5      526.27      579.83     43.84 o
  -3  -7   5      158.98      109.46     45.14 o
  -2  -7   5     7612.35     7701.53    132.23 o
  -1  -7   5      516.07      505.16     47.97 o
   0  -7   5      236.52      147.06     55.73 o
   1  -7   5        3.16       57.48     59.37 o
   2  -7   5      206.09      219.63     76.29 o
   3  -7   5      735.41      946.60     82.26 o
   4  -7   5     2633.52     2433.82     94.31 o
   5  -7   5       66.04       67.08     95.37 o
   6  -7   5      376.31      499.37    121.63 o
   7  -7   5      179.89      240.95    126.35 o
   8  -7   5       94.44      124.93    131.63 o
   9  -7   5      940.05      807.72    125.99 o
  10  -7   5        1.30        5.79    126.37 o
  11  -7   5        2.90        3.81    166.67 o
 -13  -6   5      262.18      331.46     54.32 o
 -12  -6   5      303.64      300.24     50.86 o
 -11  -6   5      192.28      112.62     47.09 o
 -10  -6   5       18.48       53.93     45.96 o
  -9  -6   5       66.86       60.00     45.17 o
  -8  -6   5      134.83      181.04     42.90 o
  -7  -6   5      447.55      444.13     41.82 o
  -6  -6   5       77.59      112.87     42.19 o
  -5  -6   5      238.96      138.97     41.60 o
  -4  -6   5       21.90       38.05     42.13 o
  -3  -6   5     1651.22     1802.43     46.76 o
  -2  -6   5        3.83       42.71     44.50 o
  -1  -6   5      959.32      855.41     47.70 o
   0  -6   5       43.70       33.31     51.52 o
   1  -6   5     1183.69     1385.84     65.21 o
   2  -6   5     1939.61     1959.71     75.52 o
   3  -6   5     9553.59     9207.12    133.77 o
   4  -6   5      676.78      475.12     85.35 o
   5  -6   5      934.48      935.39     93.75 o
   6  -6   5       10.64      -19.56    104.60 o
   7  -6   5      200.81      228.60    101.31 o
   8  -6   5      672.65      606.44    103.48 o
   9  -6   5      158.88      153.36    101.65 o
  10  -6   5       18.56       62.61    109.60 o
  11  -6   5      117.04       62.74    210.08 o
  12  -6   5      245.89      273.36    226.89 o
 -14  -5   5       94.78      147.35     58.53 o
 -13  -5   5       81.71      108.49     54.57 o
 -12  -5   5        0.65       57.95     50.98 o
 -11  -5   5        3.16       51.85     47.32 o
 -10  -5   5      888.32      902.89     47.21 o
  -9  -5   5      143.08      209.02     43.97 o
  -8  -5   5      753.47      781.79     44.76 o
  -7  -5   5       54.05       94.77     41.07 o
  -6  -5   5      953.80      887.58     41.67 o
  -5  -5   5       55.23      180.15     41.67 o
  -4  -5   5      642.81      527.67     43.07 o
  -3  -5   5       23.96       63.54     41.67 o
  -2  -5   5       50.71        9.10     42.82 o
  -1  -5   5      917.90     1086.11     47.99 o
   0  -5   5      983.05     1005.10     50.49 o
   1  -5   5      525.40      381.96     56.71 o
   2  -5   5     7616.00     7471.33    230.46 o
   3  -5   5     2700.84     2554.82     84.96 o
   4  -5   5      623.37      437.39     74.82 o
   5  -5   5       46.10      131.10     85.98 o
   6  -5   5      207.85      192.09     91.11 o
   7  -5   5     1011.60     1101.46     94.14 o
   8  -5   5      605.08      538.51    112.68 o
   9  -5   5      216.64      192.53    110.81 o
  10  -5   5      101.86       91.97    135.04 o
  11  -5   5       39.68      210.30    180.63 o
  12  -5   5       15.47       65.37    175.14 o
  13  -5   5      441.59      216.01    191.40 o
 -14  -4   5       35.31       84.95     56.84 o
 -13  -4   5       34.22       40.99     51.55 o
 -12  -4   5      119.92      159.58     49.02 o
 -11  -4   5      400.28      440.41     47.94 o
 -10  -4   5      494.17      574.82     46.72 o
  -9  -4   5     5648.56     5747.68     79.77 o
  -8  -4   5     1215.94     1156.80     47.42 o
  -7  -4   5      113.05      158.13     42.46 o
  -6  -4   5      254.93      228.51     40.59 o
  -5  -4   5     3377.66     2806.04    102.16 o
  -4  -4   5      736.15      622.39     41.01 o
  -3  -4   5     5459.80     5534.69    130.03 o
  -2  -4   5       20.29        3.04     42.95 o
  -1  -4   5       40.00       15.15     44.20 o
   0  -4   5       18.78       14.10     47.83 o
   1  -4   5     1852.14     1920.40     61.44 o
   2  -4   5      258.77      315.67     68.75 o
   3  -4   5      361.76      442.87     80.95 o
   4  -4   5     9052.96     8263.25    130.84 o
   5  -4   5      799.01      701.20     73.52 o
   6  -4   5     2711.25     2784.94     79.40 o
   7  -4   5     1585.80     1552.65     87.03 o
   8  -4   5       60.27       95.07     95.05 o
   9  -4   5      223.06      281.00     81.75 o
  10  -4   5        0.30       -0.58     84.37 o
  11  -4   5        3.60       41.99    100.12 o
  12  -4   5      308.66      293.36    107.47 o
  13  -4   5       36.22      179.84    114.14 o
 -14  -3   5        8.61       70.63     57.26 o
 -13  -3   5       76.50       65.22     52.73 o
 -12  -3   5       93.19      170.12     52.42 o
 -11  -3   5      356.09      373.61     48.46 o
 -10  -3   5     2946.47     2871.05     81.67 o
  -9  -3   5      233.30      195.29     43.57 o
  -8  -3   5      312.19      372.58     43.77 o
  -7  -3   5       57.36       61.91     42.36 o
  -6  -3   5      229.64      272.84     42.48 o
  -5  -3   5      966.01     1054.26     43.56 o
  -4  -3   5     8849.23     8779.15    112.33 o
  -3  -3   5       13.34       12.23     41.36 o
  -2  -3   5       61.65       49.56     45.74 o
  -1  -3   5       56.24       37.55     46.33 o
   0  -3   5     1579.54     1493.35     53.98 o
   1  -3   5      377.47      364.67     61.18 o
   2  -3   5     2455.66     2199.45     71.28 o
   3  -3   5     3920.10     3894.50     79.32 o
   4  -3   5     2049.79     2053.45     74.23 o
   5  -3   5      192.07      225.43     71.82 o
   6  -3   5     5081.88     5073.48    110.52 o
   7  -3   5      436.82      449.50     72.78 o
   8  -3   5       77.53      156.45     64.82 o
   9  -3   5     1183.29     1068.54     74.89 o
  10  -3   5      417.76      472.66     79.40 o
  11  -3   5      487.68      577.21     82.15 o
  12  -3   5      119.99      120.76     88.75 o
  13  -3   5        0.71       98.49     96.83 o
  14  -3   5       14.57       82.89    104.16 o
 -14  -2   5        0.30        4.58     65.22 o
 -13  -2   5      280.36      212.01     56.06 o
 -12  -2   5       82.95      103.65     52.16 o
 -11  -2   5      141.62      145.09     49.16 o
 -10  -2   5       47.95      123.57     46.66 o
  -9  -2   5       87.79      148.92     43.97 o
  -8  -2   5      340.19      375.78     43.95 o
  -7  -2   5       34.78       62.72     43.29 o
  -6  -2   5       47.27       71.98     43.76 o
  -5  -2   5     8246.01     8020.90    143.19 o
  -4  -2   5     3952.87     3748.09     75.35 o
  -3  -2   5      641.71      693.18     43.74 o
  -2  -2   5      106.34       93.25     51.78 o
  -1  -2   5     2108.79     2193.98     62.62 o
   0  -2   5      502.49      322.61     66.01 o
   1  -2   5      310.58      304.27     89.32 o
   2  -2   5     1820.75     1626.68     91.94 o
   3  -2   5     1095.76     1112.09     98.83 o
   4  -2   5        2.49      -13.79     86.24 o
   5  -2   5      135.54      155.85     83.71 o
   6  -2   5      343.12      380.93    116.36 o
   7  -2   5     1206.46     1146.59     67.50 o
   8  -2   5     2878.53     2783.99     67.85 o
   9  -2   5      278.30      273.31     56.68 o
  10  -2   5     3364.12     3531.96     73.00 o
  11  -2   5      213.66      185.88     71.73 o
  12  -2   5       84.08       69.28     75.88 o
  13  -2   5       39.21       70.21     81.86 o
  14  -2   5       22.63        0.40     83.09 o
 -14  -1   5      522.17      416.24     66.82 o
 -13  -1   5      191.11      117.94     60.94 o
 -12  -1   5       46.14       50.86     53.26 o
 -11  -1   5        1.76       28.21     51.02 o
 -10  -1   5     1691.69     1465.96     65.06 o
  -9  -1   5     1525.31     1448.69     46.76 o
  -8  -1   5      142.79      195.06     44.07 o
  -7  -1   5      463.16      497.10     43.13 o
  -6  -1   5     2175.11     2227.28     47.94 o
  -5  -1   5      787.85      809.20     44.74 o
  -4  -1   5      429.72      435.89     44.36 o
  -3  -1   5     5610.89     5197.51    351.61 o
  -2  -1   5      325.68      333.90     55.68 o
  -1  -1   5     1245.84     1025.88     63.88 o
   0  -1   5     1647.73     1828.19    100.27 o
   1  -1   5     3196.92     3147.98    147.95 o
   2  -1   5     6188.86     5619.63    124.95 o
   3  -1   5      314.18      237.88    128.88 o
   4  -1   5     3373.40     3158.77    132.67 o
   5  -1   5    13388.67    13806.34    441.91 o
   6  -1   5      151.85      125.36     71.59 o
   7  -1   5     3700.66     3467.94    172.97 o
   8  -1   5      156.70      177.09     56.01 o
   9  -1   5     2546.27     2465.67     63.69 o
  10  -1   5      296.56      331.86     61.57 o
  11  -1   5      112.65      166.32     68.87 o
  12  -1   5      168.36      213.42     66.46 o
  13  -1   5       27.03       93.28     75.90 o
  14  -1   5        4.47       -7.75     83.32 o
  15  -1   5      347.09      313.66     85.15 o
 -14   0   5      130.79      141.62     66.83 o
 -13   0   5        1.26        7.24     61.02 o
 -12   0   5       45.12       50.78     58.08 o
 -11   0   5      341.91      292.42     54.34 o
 -10   0   5      192.03      256.32     49.11 o
  -9   0   5     1328.42     1341.72     48.30 o
  -8   0   5      146.87      191.93     47.86 o
  -7   0   5       10.10       39.11     45.72 o
  -6   0   5      130.13       99.29     42.21 o
  -5   0   5     1721.42     1723.43     60.79 o
  -4   0   5    15363.50    14716.50    320.70 o
  -3   0   5       36.05       63.13     53.82 o
  -2   0   5     2226.78     2097.47     64.67 o
  -1   0   5     2204.63     2323.15     87.81 o
   0   0   5       27.84       96.65    116.89 o
   1   0   5     1188.03      946.24    111.28 o
   2   0   5     4293.36     3654.20    251.99 o
   3   0   5    17787.25    14840.75   1999.37 o
   4   0   5      932.88      841.73     78.39 o
   5   0   5      580.36      674.77     74.63 o
   6   0   5      269.41      234.51     57.23 o
   7   0   5      582.99      568.23     49.22 o
   8   0   5      215.79      188.51     49.04 o
   9   0   5      219.61      206.97     55.89 o
  10   0   5      526.58      475.67     53.46 o
  11   0   5      840.22      837.13     61.30 o
  12   0   5      515.32      610.33     64.27 o
  13   0   5      116.02      159.78     68.58 o
  14   0   5      489.77      563.72     75.13 o
  15   0   5        0.32       74.07     77.44 o
 -13   1   5       76.10      119.51     63.21 o
 -12   1   5       11.11      -23.69     60.63 o
 -11   1   5      270.02      276.80     56.28 o
 -10   1   5     1393.13     1476.97     71.24 o
  -9   1   5     2937.18     2677.62     61.11 o
  -8   1   5        0.35       40.61     49.99 o
  -7   1   5      803.31      743.81     49.97 o
  -6   1   5     2253.08     2298.64     66.50 o
  -5   1   5    20051.79    20746.85    394.03 o
  -4   1   5      853.49      800.69     54.86 o
  -3   1   5     2277.48     2148.40     73.38 o
  -2   1   5      447.81      469.86     74.95 o
  -1   1   5     1991.13     1846.96    170.69 o
   0   1   5       44.48      106.25    120.89 o
   1   1   5    17430.18    15230.19    144.03 o
   2   1   5      442.34      327.64     85.54 o
   3   1   5      623.39      509.51     82.17 o
   4   1   5     1569.83     1416.93     78.20 o
   5   1   5     7614.55     7423.41    652.54 o
   6   1   5     2699.82     2353.30     86.98 o
   7   1   5      346.04      346.25     48.31 o
   8   1   5        4.88       26.19     46.44 o
   9   1   5     1279.42     1099.89     51.68 o
  10   1   5       74.72      108.41     49.36 o
  11   1   5      281.03      337.63     53.55 o
  12   1   5      266.94      319.45     61.75 o
  13   1   5      285.63      315.95     64.31 o
  14   1   5      150.94      204.49     72.31 o
  15   1   5        7.13       22.88     74.60 o
 -13   2   5        7.42       46.91     82.84 o
 -12   2   5      236.17      241.57     73.53 o
 -11   2   5     1454.38     1430.35     93.87 o
 -10   2   5     1588.51     1627.14     85.31 o
  -9   2   5      342.24      376.07     56.70 o
  -8   2   5      130.65      134.91     50.63 o
  -7   2   5      122.45       94.28     50.00 o
  -6   2   5    12730.34    12271.54    295.57 o
  -5   2   5      779.77      730.54     62.07 o
  -4   2   5      985.41     1130.56     84.52 o
  -3   2   5        3.50      -22.18     67.64 o
  -2   2   5      336.20      395.24     81.44 o
  -1   2   5       20.13       27.44    116.99 o
   0   2   5    27482.63    27453.78    214.86 o
   1   2   5      729.66      714.97     98.28 o
   2   2   5     1243.52     1489.72     89.31 o
   3   2   5      829.94      964.58     67.43 o
   4   2   5      539.63      407.99     55.74 o
   5   2   5     5557.77     4956.36    186.22 o
   6   2   5     2177.38     2507.45     59.34 o
   7   2   5       73.49      125.22     44.78 o
   8   2   5     1285.13     1074.70     51.11 o
   9   2   5      969.43     1183.02     53.96 o
  10   2   5     1356.55     1303.71     55.27 o
  11   2   5      662.18      674.00     53.80 o
  12   2   5       18.26      101.62     58.84 o
  13   2   5       28.70      232.04     59.35 o
  14   2   5       53.65      142.02     67.87 o
  15   2   5      523.52      444.86     91.80 o
 -13   3   5        5.67       46.28     80.43 o
 -12   3   5      450.09      397.78     81.88 o
 -11   3   5      207.48      197.55     68.76 o
 -10   3   5      214.13      208.31     64.72 o
  -9   3   5     1831.77     1775.90     70.67 o
  -8   3   5       91.06      113.29     65.41 o
  -7   3   5     1366.70     1339.58     73.84 o
  -6   3   5     3943.96     3969.28    150.96 o
  -5   3   5       95.73       67.25     58.70 o
  -4   3   5      446.28      458.10     56.20 o
  -3   3   5     2539.59     2756.75     67.63 o
  -2   3   5      172.40      173.23     71.00 o
  -1   3   5      432.84      635.79     74.46 o
   0   3   5       62.99      110.11     72.34 o
   1   3   5      440.14      492.85     66.59 o
   2   3   5     1941.18     1897.08     65.88 o
   3   3   5        6.66       45.95     57.63 o
   4   3   5      895.40      958.59     55.38 o
   5   3   5     2603.38     2436.25     52.21 o
   6   3   5       38.65        9.20     50.18 o
   7   3   5     1496.69     1502.58     47.21 o
   8   3   5      275.81      283.86     44.75 o
   9   3   5     3047.45     2909.60    113.52 o
  10   3   5     3528.66     3579.70     73.47 o
  11   3   5       70.35       70.70     50.89 o
  12   3   5      408.25      435.07     54.22 o
  13   3   5      233.15      245.57     61.49 o
  14   3   5      350.83      461.99     60.15 o
  15   3   5       18.70       36.79     66.49 o
  16   3   5       90.33       87.74     74.58 o
 -13   4   5       58.60      -20.36     88.09 o
 -12   4   5       75.47      117.70     80.00 o
 -11   4   5      157.89       60.94     76.46 o
 -10   4   5      216.73      193.30     69.89 o
  -9   4   5      403.94      365.04     65.64 o
  -8   4   5      732.08      726.62     68.46 o
  -7   4   5        1.58       53.36     63.37 o
  -6   4   5     3411.27     3484.14    112.14 o
  -5   4   5      537.63      500.84     57.00 o
  -4   4   5     3012.78     3098.41     89.43 o
  -3   4   5        2.54      -10.24     61.96 o
  -2   4   5    12160.93    12313.58    153.80 o
  -1   4   5        5.82      -17.60     68.58 o
   0   4   5     3625.90     3887.00    132.71 o
   1   4   5     1470.30     1597.18     55.31 o
   2   4   5     3900.91     4179.36    120.42 o
   3   4   5      851.72      892.49     76.58 o
   4   4   5     3728.97     3315.24     64.26 o
   5   4   5       89.01      133.33     38.91 o
   6   4   5      153.62      208.85     42.15 o
   7   4   5     4783.74     4359.14     47.30 o
   8   4   5     5355.76     5605.47     99.70 o
   9   4   5     2848.72     2652.55     59.23 o
  10   4   5      251.70      325.08     49.19 o
  11   4   5       97.02      139.88     49.19 o
  12   4   5       13.21       30.04     50.31 o
  13   4   5      524.68      646.77     57.53 o
  14   4   5      186.07      170.99     61.71 o
  15   4   5      101.88      129.27     64.26 o
  16   4   5       21.24       52.24     73.41 o
 -12   5   5      102.62       81.80     93.54 o
 -11   5   5      371.19      373.84     83.80 o
 -10   5   5      138.92      120.48     73.75 o
  -9   5   5       50.70      121.99     72.76 o
  -8   5   5      118.35      111.31     70.65 o
  -7   5   5       76.61       -3.04     69.42 o
  -6   5   5     1082.38     1067.28     64.70 o
  -5   5   5     1419.59     1514.35     68.62 o
  -4   5   5      629.92      631.55     64.19 o
  -3   5   5     5475.28     5561.13     98.18 o
  -2   5   5       86.31      163.74     68.81 o
  -1   5   5     2913.13     3330.75    106.89 o
   0   5   5     4791.45     5274.66    141.67 o
   1   5   5     1044.48     1175.38     51.26 o
   2   5   5      676.76      548.38     46.65 o
   3   5   5      359.32      457.61     39.21 o
   4   5   5       50.22       45.48     38.22 o
   5   5   5      292.75      186.39     37.40 o
   6   5   5     4195.03     3773.87     86.16 o
   7   5   5     4042.02     4489.30     85.99 o
   8   5   5      674.55      820.49     38.90 o
   9   5   5      332.05      309.10     39.87 o
  10   5   5      978.73      880.19     48.66 o
  11   5   5       24.64       44.53     44.75 o
  12   5   5      440.20      715.31     57.31 o
  13   5   5      109.84      124.96     53.68 o
  14   5   5      731.92      783.00     57.65 o
  15   5   5        5.70       74.29     62.94 o
  16   5   5        1.29       63.23     65.25 o
 -12   6   5       60.81       95.10     97.55 o
 -11   6   5       16.54      145.08     95.77 o
 -10   6   5      321.93      296.26     91.25 o
  -9   6   5      294.52      220.17     78.37 o
  -8   6   5      751.42      730.88     82.84 o
  -7   6   5     1190.91     1213.44     73.68 o
  -6   6   5     4036.86     4270.50    185.87 o
  -5   6   5     1475.55     1444.18     66.90 o
  -4   6   5     2323.69     2474.42     96.39 o
  -3   6   5      183.34      183.71     64.27 o
  -2   6   5     2223.93     2525.14     84.25 o
  -1   6   5    14543.93    15794.58    506.23 o
   0   6   5     1373.77     1267.53     48.64 o
   1   6   5     1698.32     1864.55     54.17 o
   2   6   5      344.30      395.02     39.26 o
   3   6   5      968.03      964.09     41.58 o
   4   6   5     2718.16     3178.24     56.21 o
   5   6   5     2439.30     2140.88     44.45 o
   6   6   5       56.91      210.81     37.40 o
   7   6   5      398.23      425.78     43.49 o
   8   6   5     1204.82      963.68     43.55 o
   9   6   5       59.95      129.11     39.59 o
  10   6   5       32.04       68.21     41.87 o
  11   6   5       86.92      256.25     49.40 o
  12   6   5      571.19      560.54     46.59 o
  13   6   5      900.72      981.76     56.35 o
  14   6   5       35.70      146.17     56.46 o
  15   6   5       76.25       63.11     62.15 o
 -11   7   5       83.30       78.29    100.82 o
 -10   7   5        1.71       10.16    104.66 o
  -9   7   5      498.99      345.10    101.00 o
  -8   7   5      889.94      813.38     99.09 o
  -7   7   5      741.26      751.32     80.55 o
  -6   7   5      697.08      756.56     73.62 o
  -5   7   5        9.99      103.53     67.81 o
  -4   7   5      960.28      972.18     65.90 o
  -3   7   5        1.90       51.92     57.34 o
  -2   7   5     1653.03     1638.42     67.15 o
  -1   7   5     1230.01     1182.88     54.03 o
   0   7   5      128.86      110.87     45.02 o
   1   7   5     2342.91     2168.46     46.26 o
   2   7   5     2266.44     2684.01     79.63 o
   3   7   5      830.33      952.64     44.99 o
   4   7   5     2185.47     2515.25     59.33 o
   5   7   5     3489.25     3631.81     45.82 o
   6   7   5      141.15       79.38     40.85 o
   7   7   5       50.92       53.92     38.37 o
   8   7   5       17.54       65.51     43.29 o
   9   7   5       95.29      245.13     45.32 o
  10   7   5        3.80       44.29     41.62 o
  11   7   5       21.35       67.16     44.82 o
  12   7   5     1000.23     1097.93     46.98 o
  13   7   5      103.63      135.26     48.03 o
  14   7   5      102.73      104.43     50.67 o
  15   7   5       58.18       44.62     60.15 o
 -10   8   5       92.19      176.65    109.66 o
  -9   8   5       48.80       62.89    103.32 o
  -8   8   5      284.92      233.48    107.24 o
  -7   8   5      766.39      746.14     86.33 o
  -6   8   5       88.26      115.14     76.89 o
  -5   8   5        3.28       39.21     65.33 o
  -4   8   5      728.77      738.88     58.19 o
  -3   8   5      148.09      208.99     50.86 o
  -2   8   5      300.57      365.31     51.62 o
  -1   8   5      293.67      364.63     45.55 o
   0   8   5     1679.56     1655.10     58.32 o
   1   8   5     1095.30      978.70     42.31 o
   2   8   5       43.92      117.76     39.65 o
   3   8   5     3952.36     4252.04     97.14 o
   4   8   5      181.73      148.09     38.73 o
   5   8   5      181.92      204.42     36.62 o
   6   8   5      467.01      633.67     39.97 o
   7   8   5      503.94      379.47     37.84 o
   8   8   5     1837.62     1749.49     43.69 o
   9   8   5      652.27      616.22     67.07 o
  10   8   5      399.24      362.21     46.04 o
  11   8   5     1167.26     1303.41     50.35 o
  12   8   5      159.21      149.36     46.32 o
  13   8   5      198.10      179.88     47.41 o
  14   8   5      329.38      267.92     59.94 o
  15   8   5       30.68       38.39     55.20 o
  -9   9   5      147.72      111.85    114.99 o
  -8   9   5      436.44      431.68    113.83 o
  -7   9   5      243.19      276.10     83.45 o
  -6   9   5        0.88       23.09     81.21 o
  -5   9   5      920.24      938.01    169.40 o
  -4   9   5       74.95       79.70     53.61 o
  -3   9   5      365.57      387.60     52.78 o
  -2   9   5     1845.95     2124.03    107.27 o
  -1   9   5       53.13       35.02     50.30 o
   0   9   5     1100.23     1258.80     49.97 o
   1   9   5      516.98      688.85     45.82 o
   2   9   5      909.07      633.29     49.64 o
   3   9   5        5.13       13.41     39.42 o
   4   9   5      279.08      379.77     40.36 o
   5   9   5      177.88      174.64     39.69 o
   6   9   5      158.41      144.83     39.63 o
   7   9   5     1468.65     1284.80     42.31 o
   8   9   5     1066.02     1106.87     43.84 o
   9   9   5      361.77      267.74     41.50 o
  10   9   5       93.51       88.81     50.10 o
  11   9   5       17.54       60.73     48.29 o
  12   9   5        6.90       86.59     54.09 o
  13   9   5      490.85      493.71     53.52 o
  14   9   5        1.63       28.62     58.94 o
  15   9   5        0.11       55.22     74.97 o
  -9  10   5      234.02      168.73    124.01 o
  -8  10   5      268.11      297.59    116.43 o
  -7  10   5        1.08       71.84     89.38 o
  -6  10   5       49.23       46.40     83.48 o
  -5  10   5        4.25       20.07     68.42 o
  -4  10   5        3.79       57.55     59.44 o
  -3  10   5     3181.43     3267.27    172.62 o
  -2  10   5      857.22      985.48     54.08 o
  -1  10   5     1594.83     1807.41     70.31 o
   0  10   5       10.35       12.06     46.29 o
   1  10   5     1263.86     1318.19     61.80 o
   2  10   5       19.32       38.86     43.25 o
   3  10   5       76.37      122.86     43.46 o
   4  10   5       40.80       76.67     41.81 o
   5  10   5      247.65      224.50     43.08 o
   6  10   5        1.28       14.58     40.08 o
   7  10   5      660.24      755.54     43.79 o
   8  10   5       10.54       29.65     41.49 o
   9  10   5      207.00      209.77     43.01 o
  10  10   5       10.05      107.00     47.92 o
  11  10   5      380.93      290.97     45.49 o
  12  10   5      251.51      263.94     53.52 o
  13  10   5        0.81       32.57     53.94 o
  14  10   5        4.98       30.94     69.14 o
  -8  11   5        1.11       -0.08    121.00 o
  -7  11   5      186.19      220.41     94.29 o
  -6  11   5       48.51       88.96     92.75 o
  -5  11   5      248.82      302.92     69.10 o
  -4  11   5     2463.26     2538.54    272.99 o
  -3  11   5      106.84      149.97     57.33 o
  -2  11   5       32.36       51.89     54.01 o
  -1  11   5      999.13     1073.83     53.85 o
   0  11   5       41.18      109.04     49.46 o
   1  11   5       90.57      175.41     50.43 o
   2  11   5      442.97      507.17     46.35 o
   3  11   5      319.28      196.02     45.21 o
   4  11   5      398.05      445.18     45.42 o
   5  11   5       33.97       56.49     44.03 o
   6  11   5      884.39      943.26     63.57 o
   7  11   5       33.21       25.25     43.14 o
   8  11   5        2.76       69.23     43.47 o
   9  11   5      293.41      357.22     44.29 o
  10  11   5        8.20      107.20     46.92 o
  11  11   5     1164.20      977.12     49.89 o
  12  11   5      657.16      602.67     50.07 o
  13  11   5        0.60       48.41     63.56 o
  14  11   5        9.04       39.41     60.27 o
  -6  12   5       34.25       96.88     97.41 o
  -5  12   5      390.20      326.37     74.88 o
  -4  12   5       91.64      121.22     67.67 o
  -3  12   5      348.16      298.50     62.47 o
  -2  12   5       22.65       68.50     53.99 o
  -1  12   5      519.94      448.45     57.55 o
   0  12   5       16.21       19.05     57.00 o
   1  12   5     1397.59     1434.96     77.96 o
   2  12   5        3.78       12.61     48.37 o
   3  12   5      542.60      644.35     51.04 o
   4  12   5        1.20       12.35     46.82 o
   5  12   5     1236.35     1282.16     88.32 o
   6  12   5     1097.15      990.74     48.94 o
   7  12   5      318.10      381.19     45.08 o
   8  12   5       70.15      144.30     45.28 o
   9  12   5       40.22       54.31     46.78 o
  10  12   5      709.55      631.51     58.33 o
  11  12   5      154.04      231.96     58.42 o
  12  12   5        2.13       65.77     51.37 o
  13  12   5        1.03       22.66     61.57 o
  -5  13   5       26.69       36.66     80.62 o
  -4  13   5       41.45       61.95     73.54 o
  -3  13   5      395.99      401.75     68.72 o
  -2  13   5       58.07      155.63     69.85 o
  -1  13   5        1.37       17.18     57.35 o
   0  13   5     1514.73     1720.65     99.16 o
   1  13   5       78.53      126.17     53.50 o
   2  13   5        4.03       39.44     49.99 o
   3  13   5      596.78      681.78     50.40 o
   4  13   5      223.79      375.52     47.85 o
   5  13   5      399.16      408.23     48.43 o
   6  13   5      230.62      214.80     45.94 o
   7  13   5        5.18       31.87     45.49 o
   8  13   5       18.14        4.24     48.12 o
   9  13   5      139.61      167.71     53.90 o
  10  13   5      106.20       68.49     50.37 o
  11  13   5      168.13      213.25     60.80 o
  12  13   5       92.82      101.43     59.71 o
  -3  14   5      246.26      230.39     85.71 o
  -2  14   5        9.09       54.15     62.71 o
  -1  14   5      336.34      361.24     66.62 o
   0  14   5       47.41       45.24     60.46 o
   1  14   5      165.85      213.71     58.61 o
   2  14   5      494.74      515.44     55.51 o
   3  14   5      491.20      428.83     53.87 o
   4  14   5      291.92      273.59     53.67 o
   5  14   5      243.12      213.21     48.74 o
   6  14   5      595.75      655.87     59.23 o
   7  14   5       37.99       59.68     59.75 o
   8  14   5        2.69       84.55     56.70 o
   9  14   5      292.16      252.12     53.17 o
  10  14   5      106.04       89.76     52.07 o
  11  14   5       33.61       56.40     72.34 o
  -1  15   5       69.07      104.21     80.40 o
   0  15   5       22.42       47.99     76.80 o
   1  15   5      213.86      208.41     64.71 o
   2  15   5        2.43      -24.18     71.40 o
   3  15   5        0.60       14.88     84.77 o
   4  15   5      246.30      296.85     55.30 o
   5  15   5      262.82      239.29     72.63 o
   6  15   5        0.04       49.14     72.89 o
   7  15   5       18.12       32.80     70.82 o
   8  15   5       19.44       79.78     74.99 o
   9  15   5       87.99      104.58     54.88 o
   3  16   5       13.45       42.22     93.43 o
   4  16   5       56.13       24.36     90.74 o
   5  16   5       17.36      -12.35     78.67 o
   6  16   5      143.78      136.36     68.10 o
  -6 -13   6       22.74       -4.21     63.62 o
  -5 -13   6       81.16       60.61     60.39 o
  -4 -13   6       28.45       23.51     64.24 o
  -3 -13   6       83.38      101.57     64.69 o
  -2 -13   6      220.32      190.89     72.69 o
  -1 -13   6      167.01      136.66     74.24 o
   0 -13   6        3.00       52.73     78.13 o
   1 -13   6        9.42       10.72     99.91 o
   2 -13   6        0.50       36.93    106.14 o
  -8 -12   6      355.11      312.01     56.24 o
  -7 -12   6        1.66      106.99     54.27 o
  -6 -12   6        9.10       59.10     54.61 o
  -5 -12   6        1.13       31.02     59.67 o
  -4 -12   6      118.56      100.27     55.85 o
  -3 -12   6        0.31       30.18     60.09 o
  -2 -12   6      502.75      473.69     63.51 o
  -1 -12   6       18.56        0.75     68.20 o
   0 -12   6       51.34      133.67     74.71 o
   1 -12   6        1.37       52.23     84.90 o
   2 -12   6      258.57      303.03     91.97 o
   3 -12   6      152.56      159.73    105.28 o
   4 -12   6       88.74      127.01    135.47 o
 -10 -11   6       78.41      135.78     62.89 o
  -9 -11   6      251.85      215.77     54.62 o
  -8 -11   6       18.16       16.69     55.29 o
  -7 -11   6      102.30      114.67     52.29 o
  -6 -11   6      152.34      140.17     53.09 o
  -5 -11   6       81.41      104.90     53.17 o
  -4 -11   6      110.85      143.92     56.80 o
  -3 -11   6      505.61      539.80     59.16 o
  -2 -11   6      153.54      138.68     54.47 o
  -1 -11   6       13.36       -5.02     60.67 o
   0 -11   6        1.70        7.27     64.56 o
   1 -11   6      136.11      146.42     81.20 o
   2 -11   6      285.69      356.23     86.40 o
   3 -11   6      392.01      364.57     88.56 o
   4 -11   6      114.09      170.74    109.10 o
   5 -11   6       15.86      111.52    130.20 o
   6 -11   6        8.51       30.87    149.98 o
 -11 -10   6        1.32       41.79     64.38 o
 -10 -10   6       55.86       94.02     53.33 o
  -9 -10   6        7.28       65.99     51.30 o
  -8 -10   6      247.82      291.29     50.36 o
  -7 -10   6      181.33      133.47     50.08 o
  -6 -10   6        0.99       93.90     49.45 o
  -5 -10   6       10.89       34.59     48.89 o
  -4 -10   6      771.93      709.37     50.91 o
  -3 -10   6      212.31      279.24     51.80 o
  -2 -10   6       11.00       86.84     57.35 o
  -1 -10   6      561.47      514.48     57.09 o
   0 -10   6      178.92      149.32     62.78 o
   1 -10   6      230.12      150.49     67.90 o
   2 -10   6      243.95      298.89     79.25 o
   3 -10   6      185.31      229.94     93.71 o
   4 -10   6       25.47       89.34     96.90 o
   5 -10   6        0.37       21.21    121.74 o
   6 -10   6       97.88      139.54    128.11 o
   7 -10   6      108.74      131.19    132.62 o
   8 -10   6       71.54      113.61    156.35 o
 -11  -9   6        3.93       54.13     53.37 o
 -10  -9   6        2.52       -9.41     51.77 o
  -9  -9   6      389.30      492.58     49.71 o
  -8  -9   6      592.95      598.54     49.25 o
  -7  -9   6      594.68      543.17     48.49 o
  -6  -9   6       13.05       52.34     46.95 o
  -5  -9   6      264.95      318.62     47.08 o
  -4  -9   6        2.88       84.95     46.52 o
  -3  -9   6       96.30       30.85     51.21 o
  -2  -9   6     1382.49     1415.08     53.52 o
  -1  -9   6       77.66      126.29     52.57 o
   0  -9   6        2.04       61.78     47.17 o
   1  -9   6      159.05      214.82     60.96 o
   2  -9   6       33.09       11.03     81.63 o
   3  -9   6      108.69       93.04     85.83 o
   4  -9   6      536.05      446.63     93.46 o
   5  -9   6      246.06      231.50    117.56 o
   6  -9   6      518.86      588.59    122.07 o
   7  -9   6       73.62      137.78    122.84 o
   8  -9   6       34.75       -7.80    145.47 o
   9  -9   6       31.61       80.87    166.90 o
 -12  -8   6       10.25       41.81     55.84 o
 -11  -8   6       34.82       38.49     51.31 o
 -10  -8   6      211.29      189.79     48.53 o
  -9  -8   6      377.92      392.72     47.18 o
  -8  -8   6      562.27      622.17     46.55 o
  -7  -8   6       61.09       81.25     46.67 o
  -6  -8   6      885.44      926.68     46.77 o
  -5  -8   6      311.27      312.06     45.13 o
  -4  -8   6      257.15      327.01     46.11 o
  -3  -8   6     3008.94     2800.92     89.49 o
  -2  -8   6       20.34       87.45     47.27 o
  -1  -8   6     1340.47     1599.85     62.37 o
   0  -8   6     1333.71     1253.19     63.12 o
   1  -8   6      486.54      408.73     60.53 o
   2  -8   6      378.10      306.00     72.86 o
   3  -8   6      928.33     1036.73     86.10 o
   4  -8   6      153.56      176.71     78.11 o
   5  -8   6      314.12      235.00     85.53 o
   6  -8   6      318.98      401.37    115.04 o
   7  -8   6      205.00      279.41    132.29 o
   8  -8   6      148.61      206.45    124.82 o
   9  -8   6        0.20       41.97    155.58 o
  10  -8   6        6.34        3.74    179.09 o
 -13  -7   6       36.45       85.06     55.80 o
 -12  -7   6        0.50       44.16     52.34 o
 -11  -7   6       14.57       78.78     48.96 o
 -10  -7   6       67.37      116.88     48.23 o
  -9  -7   6      522.87      558.97     48.85 o
  -8  -7   6      163.52      225.17     44.06 o
  -7  -7   6        3.49       32.85     42.83 o
  -6  -7   6       18.86       30.73     43.76 o
  -5  -7   6      189.72      199.80     44.84 o
  -4  -7   6     4291.62     3949.50     81.42 o
  -3  -7   6      126.03      220.42     46.63 o
  -2  -7   6        0.39       70.70     46.07 o
  -1  -7   6      452.12      399.92     51.63 o
   0  -7   6      156.92       89.50     51.07 o
   1  -7   6        6.44      -16.22     58.16 o
   2  -7   6     1908.31     2210.35     75.73 o
   3  -7   6      120.00      128.91     78.25 o
   4  -7   6      565.82      560.06     78.34 o
   5  -7   6       39.17      141.56     91.01 o
   6  -7   6       16.59       74.27    109.10 o
   7  -7   6      537.64      634.19    115.04 o
   8  -7   6      153.75      267.54    131.96 o
   9  -7   6       55.30       75.81    148.77 o
  10  -7   6      132.75      135.60    162.53 o
  11  -7   6       29.14       83.84    160.04 o
 -13  -6   6       29.78       47.52     56.67 o
 -12  -6   6        8.63       12.64     51.67 o
 -11  -6   6        0.37       29.03     48.92 o
 -10  -6   6      205.23      242.00     47.12 o
  -9  -6   6     1730.20     1844.14     89.01 o
  -8  -6   6      143.95      125.09     44.25 o
  -7  -6   6      159.81      226.24     42.05 o
  -6  -6   6        4.29       22.33     41.95 o
  -5  -6   6     1227.31     1276.67     45.65 o
  -4  -6   6      209.61      250.21     43.74 o
  -3  -6   6     1320.45     1590.72     47.81 o
  -2  -6   6     1158.69     1131.79     45.66 o
  -1  -6   6      163.65      206.62     46.28 o
   0  -6   6      331.53      400.37     50.38 o
   1  -6   6     8232.42     7824.37    439.75 o
   2  -6   6      581.23      699.21     70.91 o
   3  -6   6     3028.91     3215.16    107.73 o
   4  -6   6       12.73       75.87     83.16 o
   5  -6   6      863.10      807.76     88.88 o
   6  -6   6      510.34      461.33     97.35 o
   7  -6   6      249.13      268.86    125.48 o
   8  -6   6       21.63       32.33    103.70 o
   9  -6   6      565.67      432.75    106.99 o
  10  -6   6       32.29       26.01    111.88 o
  11  -6   6      127.79      101.00    143.67 o
  12  -6   6       40.19       85.93    146.38 o
 -13  -5   6       12.29       80.16     54.76 o
 -12  -5   6       15.78       75.20     50.15 o
 -11  -5   6      291.97      297.18     48.91 o
 -10  -5   6     1994.20     1877.46     49.98 o
  -9  -5   6       18.58       50.35     46.29 o
  -8  -5   6      316.43      303.39     44.60 o
  -7  -5   6       13.96       51.92     41.47 o
  -6  -5   6      667.73      713.63     42.36 o
  -5  -5   6       47.06       51.52     40.64 o
  -4  -5   6     1575.73     1500.09     51.17 o
  -3  -5   6       29.27       67.70     43.50 o
  -2  -5   6      148.46      209.17     44.37 o
  -1  -5   6       71.39       89.86     47.67 o
   0  -5   6     5400.29     4735.41     60.72 o
   1  -5   6       41.48       59.76     53.66 o
   2  -5   6      931.56      997.78     75.12 o
   3  -5   6      119.11      110.92     73.68 o
   4  -5   6      138.64       98.95     81.12 o
   5  -5   6     1666.79     1635.79     91.22 o
   6  -5   6      737.32      910.17     82.81 o
   7  -5   6      178.93      117.51     86.49 o
   8  -5   6       96.85      131.99     89.75 o
   9  -5   6        0.49       21.51     90.55 o
  10  -5   6       27.16       20.14    100.21 o
  11  -5   6      623.20      606.07    229.25 o
  12  -5   6       20.29       76.37    129.11 o
 -13  -4   6       13.50       -1.97     54.13 o
 -12  -4   6        3.70       34.85     50.91 o
 -11  -4   6      378.99      318.29     49.99 o
 -10  -4   6      585.73      656.20     47.97 o
  -9  -4   6      110.61      155.63     44.63 o
  -8  -4   6       45.28       86.99     44.61 o
  -7  -4   6      155.70      282.51     43.16 o
  -6  -4   6      218.94      360.71     42.69 o
  -5  -4   6     2957.64     2598.25     53.19 o
  -4  -4   6      677.61      653.44     42.22 o
  -3  -4   6     5425.32     5768.67    122.79 o
  -2  -4   6        6.21       33.62     43.36 o
  -1  -4   6     2616.45     2796.23     51.71 o
   0  -4   6     1609.04     1665.49     53.82 o
   1  -4   6      335.82      341.85     60.62 o
   2  -4   6      413.20      323.49     63.24 o
   3  -4   6     2112.44     2498.70     88.75 o
   4  -4   6     6306.44     6160.20    170.37 o
   5  -4   6     3798.13     3534.24    113.88 o
   6  -4   6      224.68      292.27     73.86 o
   7  -4   6        4.05       58.18     65.91 o
   8  -4   6      194.80      152.22     70.02 o
   9  -4   6       42.19       80.96     82.48 o
  10  -4   6     1784.22     1801.85    156.29 o
  11  -4   6        0.62      -38.24    156.68 o
  12  -4   6        2.00       54.17    161.18 o
  13  -4   6        1.97       95.04    154.48 o
 -13  -3   6       55.51       52.61     55.70 o
 -12  -3   6      528.96      606.65     54.58 o
 -11  -3   6       71.12       74.54     48.53 o
 -10  -3   6      178.38      147.21     47.99 o
  -9  -3   6      519.40      463.44     46.81 o
  -8  -3   6      373.85      438.84     44.88 o
  -7  -3   6       71.51      114.03     42.89 o
  -6  -3   6     1246.94     1111.55     44.79 o
  -5  -3   6      602.37      660.14     43.55 o
  -4  -3   6     3010.97     2688.11     58.60 o
  -3  -3   6     1697.96     1620.99     44.31 o
  -2  -3   6     1864.43     2216.87     58.93 o
  -1  -3   6       44.81       27.69     46.73 o
   0  -3   6      185.35      188.51     63.06 o
   1  -3   6     1173.91      985.00     80.43 o
   2  -3   6      385.65      324.84     85.09 o
   3  -3   6      365.68      330.04     86.55 o
   4  -3   6     5290.02     4705.26    124.68 o
   5  -3   6     8857.90     9012.03    366.26 o
   6  -3   6       81.02      122.38     74.48 o
   7  -3   6      195.22      231.73     64.76 o
   8  -3   6       50.34       74.62     67.08 o
   9  -3   6     3583.57     3763.70     95.49 o
  10  -3   6       56.33       94.03     78.98 o
  11  -3   6       16.59       49.98    112.47 o
  12  -3   6        3.61       68.32    125.89 o
  13  -3   6        0.11      -71.20    164.15 o
  14  -3   6        3.36       81.75    156.24 o
 -14  -2   6       87.30       96.09     63.36 o
 -13  -2   6       13.72       -0.30     57.91 o
 -12  -2   6       11.94       53.18     51.61 o
 -11  -2   6       74.49      163.41     52.13 o
 -10  -2   6      726.08      704.50     48.92 o
  -9  -2   6        2.01       66.06     45.95 o
  -8  -2   6      186.36      256.49     43.56 o
  -7  -2   6      101.61      178.46     42.91 o
  -6  -2   6      629.29      646.31     45.22 o
  -5  -2   6     1587.48     1347.35     49.45 o
  -4  -2   6     9112.56     8935.42     70.08 o
  -3  -2   6      761.24      714.83     44.53 o
  -2  -2   6     5830.75     5565.69     67.05 o
  -1  -2   6      163.83      216.98     56.75 o
   0  -2   6     5109.57     5011.64    155.15 o
   1  -2   6     3971.18     3650.49    163.97 o
   2  -2   6      918.35      884.98     82.21 o
   3  -2   6     5722.91     5193.93    182.61 o
   4  -2   6       53.97       95.22     85.08 o
   5  -2   6      124.32      127.88     81.48 o
   6  -2   6      762.18      703.39     88.38 o
   7  -2   6      821.55      807.36     69.45 o
   8  -2   6     4228.61     4011.46    554.92 o
   9  -2   6      929.66      857.91     78.67 o
  10  -2   6       48.44       54.75     59.64 o
  11  -2   6      116.77      120.68     67.65 o
  12  -2   6        8.42       24.03     79.19 o
  13  -2   6       13.31       82.84     82.02 o
  14  -2   6      261.16      227.88    121.08 o
 -13  -1   6       18.55       29.45     58.56 o
 -12  -1   6      180.73      189.09     54.79 o
 -11  -1   6      597.81      607.37     53.97 o
 -10  -1   6      113.90      148.28     49.68 o
  -9  -1   6     1087.16     1214.44     50.68 o
  -8  -1   6        5.65       74.69     44.33 o
  -7  -1   6       70.49       46.94     42.62 o
  -6  -1   6      386.41      377.46     46.67 o
  -5  -1   6     2876.42     2647.75     67.27 o
  -4  -1   6      197.20      121.83     50.56 o
  -3  -1   6      100.83      157.33     50.69 o
  -2  -1   6     5227.29     5363.90     69.14 o
  -1  -1   6     9059.16     9066.44    106.98 o
   0  -1   6      317.99      259.51     83.01 o
   1  -1   6     4929.68     4625.58     95.71 o
   2  -1   6     2374.55     2106.16    101.37 o
   3  -1   6     8966.29     8697.46    283.58 o
   4  -1   6     5412.07     4833.12    537.78 o
   5  -1   6    10603.23     9868.80    728.68 o
   6  -1   6      284.05      254.88     74.02 o
   7  -1   6      192.26      186.99     77.76 o
   8  -1   6      801.43      792.48     72.06 o
   9  -1   6      798.86      754.64     59.61 o
  10  -1   6      911.30      960.77     61.61 o
  11  -1   6      100.82       96.65     61.65 o
  12  -1   6        6.49       59.09     72.17 o
  13  -1   6      518.41      490.13     73.73 o
  14  -1   6        2.48       13.68     81.84 o
  15  -1   6       15.45       81.99     90.53 o
 -13   0   6       48.12       53.76     60.31 o
 -12   0   6      215.35      263.78     59.49 o
 -11   0   6     1811.61     1746.59    108.58 o
 -10   0   6      151.78      141.18     51.89 o
  -9   0   6      646.05      596.47     49.06 o
  -8   0   6       53.74       88.86     44.48 o
  -7   0   6       30.73       78.12     44.95 o
  -6   0   6     1180.96     1318.24     47.99 o
  -5   0   6       75.52       86.00     47.18 o
  -4   0   6      248.26      259.26     48.62 o
  -3   0   6     1395.21     1281.90     55.05 o
  -2   0   6     2278.05     2319.80     70.94 o
  -1   0   6        0.40       43.46     79.18 o
   0   0   6     4080.36     3891.84    125.52 o
   1   0   6     3643.28     2983.75    108.34 o
   2   0   6    28699.19    24770.78    156.48 o
   3   0   6     1704.53     1414.77     96.80 o
   4   0   6     2030.49     1761.08     80.61 o
   5   0   6     2475.04     2290.87    106.52 o
   6   0   6      927.79      821.62     75.04 o
   7   0   6       72.85       90.71     68.28 o
   8   0   6     2537.33     2372.88     92.78 o
   9   0   6     1484.20     1412.97     54.75 o
  10   0   6      926.84      953.34     57.58 o
  11   0   6      375.83      393.19     58.43 o
  12   0   6      883.78     1041.88     68.24 o
  13   0   6      142.70      160.03     66.21 o
  14   0   6        4.46       18.63     77.06 o
  15   0   6      145.34      134.67     83.56 o
 -13   1   6      158.34      133.42     75.66 o
 -12   1   6      971.35     1071.00     65.69 o
 -11   1   6      614.61      623.10     62.56 o
 -10   1   6      266.02      267.07     55.23 o
  -9   1   6      252.54      260.10     51.31 o
  -8   1   6       38.64       97.25     49.64 o
  -7   1   6     3297.19     3409.60     99.50 o
  -6   1   6      346.21      315.91     48.87 o
  -5   1   6       77.51       53.11     50.72 o
  -4   1   6     1090.34      981.13     59.18 o
  -3   1   6     1124.79     1310.53     67.43 o
  -2   1   6     1957.83     2093.15     75.13 o
  -1   1   6     6409.26     6618.65    180.84 o
   0   1   6      110.49      105.52    111.38 o
   1   1   6     2280.72     2295.93    110.06 o
   2   1   6      594.11      435.98     84.24 o
   3   1   6    30458.18    26201.05    146.10 o
   4   1   6      688.80      527.50    117.02 o
   5   1   6      810.58      787.40     71.00 o
   6   1   6       13.13       64.58     53.93 o
   7   1   6       73.63      100.57     52.25 o
   8   1   6     1622.89     1521.97     51.99 o
   9   1   6     3035.20     3038.36     54.92 o
  10   1   6      573.13      589.70     53.29 o
  11   1   6       96.29       96.44     54.02 o
  12   1   6        1.36      -16.81     57.91 o
  13   1   6      112.34      109.27     66.41 o
  14   1   6      358.80      415.15     69.64 o
  15   1   6       15.50       32.38     73.07 o
 -13   2   6      472.89      586.01     77.75 o
 -12   2   6       51.88      115.79     69.30 o
 -11   2   6        1.54       37.40     65.26 o
 -10   2   6      178.65      172.16     63.12 o
  -9   2   6       26.13       46.28     59.86 o
  -8   2   6     1536.01     1484.59     65.15 o
  -7   2   6      562.09      609.23     63.45 o
  -6   2   6      146.91      245.60     60.27 o
  -5   2   6        0.82       34.31     62.97 o
  -4   2   6       22.19       74.72     62.95 o
  -3   2   6       15.79       -0.89     71.32 o
  -2   2   6     7603.52     8967.12    276.38 o
  -1   2   6      180.83      194.18    101.06 o
   0   2   6      144.41       85.76    105.13 o
   1   2   6     1861.64     1797.22     96.63 o
   2   2   6     7166.29     6557.98    103.41 o
   3   2   6     1775.53     1513.94     84.92 o
   4   2   6     2637.23     2499.84    110.75 o
   5   2   6     1126.66      851.61     56.38 o
   6   2   6     3310.83     3172.44     52.14 o
   7   2   6      738.99      658.77     52.08 o
   8   2   6     4837.61     5362.33     57.69 o
   9   2   6     3954.40     4385.26    105.38 o
  10   2   6      180.88      205.25     51.02 o
  11   2   6      127.46      192.70     53.81 o
  12   2   6      162.03      212.29     57.60 o
  13   2   6     1501.77     1590.12     67.82 o
  14   2   6      292.90      225.38     63.55 o
  15   2   6        0.15       19.81     69.38 o
 -13   3   6       98.46       96.79     84.56 o
 -12   3   6       23.86       57.54     73.07 o
 -11   3   6      399.44      319.06     67.13 o
 -10   3   6       68.57      136.36     70.41 o
  -9   3   6      186.33      149.58     63.67 o
  -8   3   6      549.31      497.35     59.00 o
  -7   3   6      247.50      243.84     56.04 o
  -6   3   6     1893.87     1946.99     73.17 o
  -5   3   6     2725.21     2870.05     98.90 o
  -4   3   6      868.77      992.60     69.03 o
  -3   3   6    11473.28    11225.73    198.69 o
  -2   3   6      593.95      543.43     98.28 o
  -1   3   6      872.58      866.94     99.10 o
   0   3   6      884.48      922.43     96.28 o
   1   3   6     4980.64     5082.08    329.00 o
   2   3   6      754.04      692.36     60.34 o
   3   3   6     3734.71     4011.89     66.31 o
   4   3   6      651.63      734.23     66.93 o
   5   3   6      174.47      153.15     53.80 o
   6   3   6      160.22      147.03     45.11 o
   7   3   6    11733.95    11718.30    560.66 o
   8   3   6     6108.63     6437.20    419.19 o
   9   3   6      184.23      157.69     45.16 o
  10   3   6      410.56      444.38     47.84 o
  11   3   6       48.15      102.74     48.16 o
  12   3   6       27.70       70.84     53.09 o
  13   3   6      323.26      407.94     54.25 o
  14   3   6      507.42      500.53     61.45 o
  15   3   6      216.90      184.87     66.69 o
 -12   4   6      232.60      138.93     76.60 o
 -11   4   6       26.68      -22.20     71.35 o
 -10   4   6      264.12      307.85     73.59 o
  -9   4   6      677.20      649.18     84.98 o
  -8   4   6      493.04      511.87     68.04 o
  -7   4   6       13.06       17.36     60.65 o
  -6   4   6      510.67      528.66     59.84 o
  -5   4   6      172.27      164.75     58.43 o
  -4   4   6     7899.10     8202.73    177.10 o
  -3   4   6     1096.03     1259.32     81.86 o
  -2   4   6       55.19       85.67     66.80 o
  -1   4   6     1100.27     1068.07     70.00 o
   0   4   6     3657.86     3808.42    121.82 o
   1   4   6      664.78      709.68     58.90 o
   2   4   6     4101.05     4389.98     89.66 o
   3   4   6      198.30      176.18     45.03 o
   4   4   6       83.06      115.89     55.09 o
   5   4   6       20.93       45.87     38.19 o
   6   4   6     2603.71     2138.99     58.80 o
   7   4   6     4437.10     4114.37    131.39 o
   8   4   6      115.99      247.83     51.75 o
   9   4   6      491.40      436.95     46.09 o
  10   4   6      179.06      282.31     48.24 o
  11   4   6      970.88      999.96     50.35 o
  12   4   6      252.68      318.02     51.19 o
  13   4   6      601.29      703.18     54.85 o
  14   4   6       10.42       90.21     60.82 o
  15   4   6       16.95       81.21     61.79 o
  16   4   6        7.06        0.02     69.79 o
 -12   5   6       10.21      132.03     88.81 o
 -11   5   6        6.45       29.87     86.84 o
 -10   5   6      137.88       83.81     75.85 o
  -9   5   6      271.34      284.48     74.69 o
  -8   5   6       52.74       54.83     68.72 o
  -7   5   6     1132.94     1186.19     94.01 o
  -6   5   6     2017.08     1981.22     73.68 o
  -5   5   6     1582.19     1724.41     66.47 o
  -4   5   6        4.46       52.85     60.89 o
  -3   5   6      178.57      157.78     66.50 o
  -2   5   6    10562.13    11120.89    107.80 o
  -1   5   6       84.52      193.53     68.41 o
   0   5   6      672.29      683.33     50.78 o
   1   5   6    17552.66    18314.24    675.95 o
   2   5   6        5.21       50.29     45.14 o
   3   5   6     1700.26     1706.18     63.96 o
   4   5   6       98.69       71.30     42.17 o
   5   5   6     1018.48     1315.71     54.43 o
   6   5   6     2346.12     2187.29     44.94 o
   7   5   6     1441.72     1797.90     42.25 o
   8   5   6      869.61      777.53     44.80 o
   9   5   6       11.55       67.38     44.27 o
  10   5   6       10.15       72.96     46.36 o
  11   5   6      397.00      365.36     49.34 o
  12   5   6     1762.44     2048.09     53.86 o
  13   5   6        0.11       19.56     54.09 o
  14   5   6      375.07      476.70     61.87 o
  15   5   6       23.85        5.64     60.10 o
  16   5   6      190.81      145.28     69.30 o
 -11   6   6       73.64      111.35     85.96 o
 -10   6   6      501.57      494.82     79.66 o
  -9   6   6       11.11       40.80     82.56 o
  -8   6   6     1285.56     1304.11    134.07 o
  -7   6   6      506.94      545.19     66.95 o
  -6   6   6     1744.72     1725.98     79.89 o
  -5   6   6      409.72      422.43     61.66 o
  -4   6   6      814.05      867.18     60.15 o
  -3   6   6       13.73      134.66     71.39 o
  -2   6   6      169.75      186.94     68.55 o
  -1   6   6      516.91      670.64     49.78 o
   0   6   6    18729.01    19951.99    730.28 o
   1   6   6      551.16      551.80     55.41 o
   2   6   6      452.38      343.25     46.20 o
   3   6   6       16.81       33.07     37.78 o
   4   6   6      600.07      851.66     45.22 o
   5   6   6     1055.99     1236.66     50.76 o
   6   6   6      699.72      614.39     39.88 o
   7   6   6      113.40      100.22     37.97 o
   8   6   6      531.55      368.50     40.47 o
   9   6   6       54.20      143.94     53.08 o
  10   6   6      113.97       72.52     47.22 o
  11   6   6     1557.82     1402.89     59.20 o
  12   6   6      128.64      140.32     49.48 o
  13   6   6      304.22      389.63     54.99 o
  14   6   6      117.64      216.86     56.46 o
  15   6   6      104.78      148.93     62.22 o
  16   6   6       21.18       47.25     65.52 o
 -11   7   6      153.92      127.56    143.66 o
 -10   7   6       88.48       80.22    106.34 o
  -9   7   6      456.21      418.62     87.57 o
  -8   7   6      889.95      880.67     82.87 o
  -7   7   6      241.86      209.88     74.14 o
  -6   7   6      789.75      842.24     71.53 o
  -5   7   6      100.40      126.08     63.47 o
  -4   7   6       57.11        8.89     63.64 o
  -3   7   6        2.81       70.27     65.05 o
  -2   7   6      392.32      450.39     56.01 o
  -1   7   6        8.12       28.82     49.36 o
   0   7   6        7.11       39.34     47.11 o
   1   7   6       62.43        6.63     47.19 o
   2   7   6     8349.31     7928.40    265.97 o
   3   7   6      611.85      554.00     41.02 o
   4   7   6     1052.06     1034.52     44.49 o
   5   7   6     3679.22     3443.91     86.88 o
   6   7   6       11.51       24.41     39.71 o
   7   7   6       95.16       86.52     40.65 o
   8   7   6      327.86      556.40     41.52 o
   9   7   6      498.58      663.96     40.50 o
  10   7   6      835.52      850.15     48.04 o
  11   7   6       52.81      103.31     50.71 o
  12   7   6      126.71      111.19     51.16 o
  13   7   6      473.87      454.70     48.64 o
  14   7   6      149.45      235.62     57.47 o
  15   7   6        7.16       73.51     71.70 o
 -10   8   6      183.50      160.68    110.30 o
  -9   8   6      449.22      419.14    134.48 o
  -8   8   6      496.09      357.72     86.69 o
  -7   8   6        0.56       60.75     79.46 o
  -6   8   6       30.27       67.19     71.68 o
  -5   8   6      746.70      862.77     94.88 o
  -4   8   6     1524.32     1706.04    138.91 o
  -3   8   6     1317.78     1500.48    113.06 o
  -2   8   6      144.95      176.56     54.67 o
  -1   8   6      194.61      241.05     45.68 o
   0   8   6      772.52      661.37     44.53 o
   1   8   6     6685.38     7258.47    181.28 o
   2   8   6      503.46      497.55     40.34 o
   3   8   6       45.24       80.41     38.22 o
   4   8   6      535.31      669.63     41.54 o
   5   8   6      133.43      162.04     38.71 o
   6   8   6      206.82      348.39     39.42 o
   7   8   6      874.06      839.75     40.27 o
   8   8   6      509.38      613.13     41.78 o
   9   8   6     2620.68     3194.28     70.83 o
  10   8   6        0.64       37.83     41.11 o
  11   8   6      712.61      676.18     49.37 o
  12   8   6      159.20      135.90     52.43 o
  13   8   6       13.92      228.84     54.54 o
  14   8   6       12.52        4.90     68.34 o
  15   8   6      142.26      140.59     94.53 o
  -9   9   6      129.69      115.00    109.40 o
  -8   9   6       93.17       97.83    102.56 o
  -7   9   6      145.95      163.02     83.97 o
  -6   9   6      629.61      604.95    124.67 o
  -5   9   6      565.97      617.13     66.24 o
  -4   9   6     3846.62     4441.40    324.58 o
  -3   9   6      312.35      365.47     52.25 o
  -2   9   6     1534.49     1507.75     94.40 o
  -1   9   6      255.07      218.42     48.23 o
   0   9   6     2709.78     2947.41    116.54 o
   1   9   6       77.83      171.01     43.58 o
   2   9   6      593.22      560.44     43.87 o
   3   9   6       23.89       32.20     45.62 o
   4   9   6       62.44       51.72     39.64 o
   5   9   6      814.72      824.90     40.39 o
   6   9   6     4867.57     4917.03    107.36 o
   7   9   6     1100.17      954.73     64.00 o
   8   9   6      624.91      654.43     42.12 o
   9   9   6      140.90       94.55     41.99 o
  10   9   6       74.37       62.81     44.60 o
  11   9   6      532.54      545.43     45.49 o
  12   9   6      223.33      276.88     50.57 o
  13   9   6        4.09       12.38     53.42 o
  14   9   6      156.84      121.20     59.25 o
  15   9   6       16.32       90.87     73.90 o
  -8  10   6       22.10        0.66    112.26 o
  -7  10   6       37.01       40.50     89.96 o
  -6  10   6       36.03       53.27     79.11 o
  -5  10   6      951.01      995.12    132.90 o
  -4  10   6      351.18      328.19     57.25 o
  -3  10   6     2369.01     2425.57    181.65 o
  -2  10   6      117.31      143.38     52.35 o
  -1  10   6     4049.76     4509.15    247.13 o
   0  10   6      656.14      693.96     54.49 o
   1  10   6      184.02      198.87     43.92 o
   2  10   6        0.34       14.86     47.72 o
   3  10   6      836.13      905.60     45.38 o
   4  10   6      664.69      583.30     40.74 o
   5  10   6     5749.19     6533.68    159.75 o
   6  10   6      539.94      552.61     43.40 o
   7  10   6       28.39       24.60     41.21 o
   8  10   6      574.93      624.04     42.48 o
   9  10   6      552.04      602.23     43.35 o
  10  10   6      836.05      924.14     44.85 o
  11  10   6       83.00       83.99     46.33 o
  12  10   6       62.62       83.61     47.98 o
  13  10   6      295.80      339.07     50.72 o
  14  10   6        1.67       49.23     54.16 o
  -7  11   6      197.95      217.73     89.20 o
  -6  11   6      499.94      522.82     83.73 o
  -5  11   6        1.35       37.51     83.21 o
  -4  11   6      180.55      184.87     58.95 o
  -3  11   6      146.23      182.71     59.40 o
  -2  11   6      790.95      920.73     62.38 o
  -1  11   6       52.92       88.61     50.81 o
   0  11   6      788.68      828.16     52.43 o
   1  11   6        0.64       31.43     47.98 o
   2  11   6      187.71      208.65     50.26 o
   3  11   6      100.60      145.64     43.61 o
   4  11   6     1176.87     1181.89     45.65 o
   5  11   6       66.77      159.95     41.82 o
   6  11   6        6.78       42.67     42.99 o
   7  11   6       29.38       89.21     43.07 o
   8  11   6      221.57      164.70     44.40 o
   9  11   6      912.14      836.67     45.83 o
  10  11   6      497.06      426.29     46.14 o
  11  11   6       38.25       66.98     47.05 o
  12  11   6      121.33      135.82     49.68 o
  13  11   6       50.02       97.98     58.97 o
  14  11   6       12.05      -18.63     56.28 o
  -6  12   6       42.04       86.93     95.80 o
  -5  12   6        6.06       29.88     88.61 o
  -4  12   6        4.66       21.97     68.62 o
  -3  12   6       88.22       57.80     61.21 o
  -2  12   6       26.98       45.98     59.26 o
  -1  12   6      855.23      878.98     56.18 o
   0  12   6      203.62      195.96     51.03 o
   1  12   6     1869.62     2132.95    118.88 o
   2  12   6      467.51      452.17     47.60 o
   3  12   6     2112.53     1990.90     56.62 o
   4  12   6       48.00       64.97     45.06 o
   5  12   6      239.24      253.67     44.59 o
   6  12   6       82.81      205.63     44.94 o
   7  12   6       36.54       78.45     43.52 o
   8  12   6        3.44       93.43     45.46 o
   9  12   6      351.06      365.61     47.55 o
  10  12   6       85.23      111.44     46.67 o
  11  12   6        7.43       84.00     53.35 o
  12  12   6        6.27       65.40     50.89 o
  13  12   6       92.25       47.46     58.81 o
  -5  13   6      129.15      141.81     96.75 o
  -4  13   6        1.65       56.96     72.64 o
  -3  13   6        0.82       14.44     66.06 o
  -2  13   6      287.26      252.88     62.48 o
  -1  13   6      227.68      373.27     64.73 o
   0  13   6       42.22      106.85     59.95 o
   1  13   6      365.18      425.91     58.53 o
   2  13   6       89.22      188.63     51.59 o
   3  13   6       59.07       71.04     48.62 o
   4  13   6      694.20      751.31     48.21 o
   5  13   6     1011.31      980.31     82.99 o
   6  13   6       21.45       18.66     45.27 o
   7  13   6       37.68       56.02     44.70 o
   8  13   6      509.22      544.18     49.82 o
   9  13   6       50.57       86.08     57.14 o
  10  13   6        0.11       21.92     56.95 o
  11  13   6      146.34      156.02     51.83 o
  12  13   6       72.39       75.19     60.48 o
  -3  14   6      376.70      323.46    103.04 o
  -2  14   6       19.13       42.95     73.51 o
  -1  14   6        2.49       23.61     60.63 o
   0  14   6      201.81      164.50     61.78 o
   1  14   6      148.43      154.99     55.76 o
   2  14   6      296.90      328.98     53.08 o
   3  14   6       69.50      131.03     53.37 o
   4  14   6      554.10      599.37     50.91 o
   5  14   6      125.71      114.70     51.45 o
   6  14   6        0.83        3.71     50.53 o
   7  14   6      265.15      207.09     73.03 o
   8  14   6      203.18      203.51     50.29 o
   9  14   6        6.26      -14.62     57.97 o
  10  14   6      118.56       68.64     68.87 o
  11  14   6      102.68      124.11     61.01 o
  -1  15   6      249.07      187.24     65.25 o
   0  15   6       12.78       88.72     77.59 o
   1  15   6       64.37       70.25     61.94 o
   2  15   6      154.13      162.52     66.31 o
   3  15   6      120.05      172.92     65.41 o
   4  15   6        0.28        7.08     64.35 o
   5  15   6      263.36      230.84     55.59 o
   6  15   6       42.16       86.34     52.91 o
   7  15   6      136.44      156.44     51.86 o
   8  15   6       50.46      106.96     74.76 o
   9  15   6      241.53      138.93     70.48 o
   2  16   6        1.18       28.52     78.62 o
   3  16   6        0.02       -0.63    127.04 o
   4  16   6      277.49      260.46     85.73 o
   5  16   6       27.21       55.70     78.29 o
   6  16   6       42.73      101.39     77.82 o
  -4 -13   7      119.32       95.92     67.79 o
  -3 -13   7      404.76      346.37     66.69 o
  -2 -13   7        9.16       98.98     75.33 o
  -1 -13   7       44.24       56.74     78.64 o
   0 -13   7        8.74       21.46     94.27 o
  -7 -12   7       21.54       24.25     59.38 o
  -6 -12   7        0.89       16.39     60.67 o
  -5 -12   7        8.67       70.81     62.54 o
  -4 -12   7      207.84      192.28     61.03 o
  -3 -12   7        5.84       59.83     64.06 o
  -2 -12   7      124.92      158.95     63.91 o
  -1 -12   7        2.12       82.98     70.63 o
   0 -12   7      270.01      301.86     72.47 o
   1 -12   7       49.56        8.59     98.27 o
   2 -12   7       40.15        7.09    101.13 o
   3 -12   7       26.06       32.21    103.73 o
  -9 -11   7        6.00      -34.51     55.75 o
  -8 -11   7       64.62      130.09     53.72 o
  -7 -11   7       14.84       43.18     53.07 o
  -6 -11   7       24.69       44.82     52.83 o
  -5 -11   7      188.35      209.37     56.15 o
  -4 -11   7      141.94      163.25     54.51 o
  -3 -11   7        3.92       28.03     60.68 o
  -2 -11   7       99.00      123.83     62.24 o
  -1 -11   7       24.07       82.84     67.36 o
   0 -11   7      140.92      169.63     72.33 o
   1 -11   7      527.40      510.14     85.46 o
   2 -11   7      340.55      264.67     86.56 o
   3 -11   7        6.42       88.93     91.01 o
   4 -11   7        1.43       -2.38    104.96 o
   5 -11   7       40.15       87.13    131.96 o
   6 -11   7       96.31      164.59    138.99 o
 -10 -10   7        6.28       20.76     55.14 o
  -9 -10   7       52.62       67.84     51.54 o
  -8 -10   7      223.01      214.02     50.87 o
  -7 -10   7       26.53       71.91     51.36 o
  -6 -10   7     1134.43     1100.36     56.02 o
  -5 -10   7       30.25       95.60     54.17 o
  -4 -10   7      151.64       90.51     50.52 o
  -3 -10   7      482.94      467.89     54.38 o
  -2 -10   7        0.56       23.72     60.14 o
  -1 -10   7      193.25      198.15     60.99 o
   0 -10   7      416.18      348.61     65.04 o
   1 -10   7       28.45       68.88     88.06 o
   2 -10   7       16.86        0.21     81.58 o
   3 -10   7        9.25       80.26     83.61 o
   4 -10   7      357.04      387.56    100.96 o
   5 -10   7      575.91      684.07    128.22 o
   6 -10   7       55.23       98.34    128.22 o
   7 -10   7      110.65      131.63    139.32 o
 -11  -9   7       49.51       51.17     55.57 o
 -10  -9   7      178.39      197.51     53.37 o
  -9  -9   7      171.88      165.59     50.02 o
  -8  -9   7       46.72       94.18     49.90 o
  -7  -9   7     1146.30     1202.83     51.95 o
  -6  -9   7       66.00       60.46     47.97 o
  -5  -9   7        0.10       59.41     47.31 o
  -4  -9   7      575.38      620.96     48.68 o
  -3  -9   7       16.26       18.08     49.08 o
  -2  -9   7      151.28      136.48     51.55 o
  -1  -9   7     1351.41     1284.10     62.49 o
   0  -9   7       90.63       99.02     62.70 o
   1  -9   7       11.38      -68.54     81.74 o
   2  -9   7        4.75      -52.08     78.60 o
   3  -9   7      234.21      254.66     78.95 o
   4  -9   7      254.80      294.25     92.81 o
   5  -9   7      132.22      192.86     99.71 o
   6  -9   7       17.26       -2.42    136.46 o
   7  -9   7       32.35       46.37    128.00 o
   8  -9   7      108.48       94.16    150.53 o
 -12  -8   7       50.79       58.79     58.29 o
 -11  -8   7       28.28       64.71     51.97 o
 -10  -8   7      174.11      186.15     50.75 o
  -9  -8   7      411.23      385.50     51.18 o
  -8  -8   7      542.21      563.24     47.83 o
  -7  -8   7       10.49       35.37     45.90 o
  -6  -8   7       16.17       12.37     45.71 o
  -5  -8   7     1670.03     1750.82     77.04 o
  -4  -8   7        9.47       50.56     46.76 o
  -3  -8   7      131.24      128.10     49.86 o
  -2  -8   7     1148.23     1188.35     52.48 o
  -1  -8   7       38.18       50.43     48.83 o
   0  -8   7       41.36       37.10     59.29 o
   1  -8   7      138.59      163.97     80.33 o
   2  -8   7       13.96       59.72     73.55 o
   3  -8   7      172.40      184.12     75.44 o
   4  -8   7      360.09      320.10     79.95 o
   5  -8   7       17.03       79.44     92.02 o
   6  -8   7      114.26      174.48    116.91 o
   7  -8   7        9.56       86.69    120.20 o
   8  -8   7       12.77       13.29    125.91 o
   9  -8   7      220.61      223.26    163.60 o
  10  -8   7       87.10       56.37    170.19 o
 -12  -7   7       46.87       67.88     54.48 o
 -11  -7   7      353.55      356.47     52.72 o
 -10  -7   7      212.13      155.49     49.49 o
  -9  -7   7       25.03       21.41     46.99 o
  -8  -7   7      146.38      210.05     44.80 o
  -7  -7   7       17.50       82.11     43.87 o
  -6  -7   7     1773.47     1947.38     47.98 o
  -5  -7   7      136.84      136.73     46.82 o
  -4  -7   7        4.11       48.04     44.91 o
  -3  -7   7      904.16      882.22     48.56 o
  -2  -7   7      418.58      471.23     47.13 o
  -1  -7   7      215.00      144.02     48.93 o
   0  -7   7     4884.42     4942.81    155.84 o
   1  -7   7      214.33      177.82     68.88 o
   2  -7   7      134.80       61.98     72.25 o
   3  -7   7       81.85       81.43     74.74 o
   4  -7   7        4.02        7.45     82.91 o
   5  -7   7      210.75      293.83     81.18 o
   6  -7   7       44.46        8.61     98.42 o
   7  -7   7       54.32      117.45    116.91 o
   8  -7   7       33.36      103.72    120.75 o
   9  -7   7       61.19       94.60    152.50 o
  10  -7   7       28.49       35.60    170.63 o
  11  -7   7       47.85       40.65    209.53 o
 -12  -6   7      198.65      190.73     53.54 o
 -11  -6   7      253.75      223.17     52.36 o
 -10  -6   7        3.82       43.38     48.89 o
  -9  -6   7      137.48      114.48     45.44 o
  -8  -6   7      240.24      354.23     45.70 o
  -7  -6   7       37.77       65.50     45.25 o
  -6  -6   7        0.88       44.59     43.98 o
  -5  -6   7      247.24      203.32     44.87 o
  -4  -6   7      208.99      200.71     48.26 o
  -3  -6   7     1118.14     1003.22     66.13 o
  -2  -6   7      261.35      222.20     46.67 o
  -1  -6   7     5139.60     5072.24     71.87 o
   0  -6   7        0.58       65.83     52.91 o
   1  -6   7     1111.36     1143.62     63.48 o
   2  -6   7        1.34       31.57     68.72 o
   3  -6   7      226.65      195.23     73.47 o
   4  -6   7      526.58      620.22     76.91 o
   5  -6   7      710.64      635.11     89.03 o
   6  -6   7      878.34      805.72     94.80 o
   7  -6   7       78.76      145.69    112.29 o
   8  -6   7       35.16       83.28    140.20 o
   9  -6   7       17.90       66.76    116.83 o
  10  -6   7      416.65      369.96    115.18 o
  11  -6   7        4.95       34.47    128.87 o
 -13  -5   7        4.99       54.93     56.88 o
 -12  -5   7      187.61      128.62     53.70 o
 -11  -5   7      208.88      132.67     50.16 o
 -10  -5   7       41.47       89.97     46.34 o
  -9  -5   7        0.02       68.10     44.98 o
  -8  -5   7        2.14       62.05     43.44 o
  -7  -5   7      208.68      222.30     43.23 o
  -6  -5   7       27.57       28.69     42.69 o
  -5  -5   7       76.82      135.24     42.74 o
  -4  -5   7     1273.39     1181.43     43.88 o
  -3  -5   7      623.35      705.91     46.86 o
  -2  -5   7     5051.96     4614.60     53.71 o
  -1  -5   7       80.11       61.99     45.57 o
   0  -5   7      130.08      216.84     49.25 o
   1  -5   7       43.59       82.66     57.79 o
   2  -5   7      172.40      241.66     73.01 o
   3  -5   7     3827.59     3465.75    140.36 o
   4  -5   7     7068.31     7016.02    240.68 o
   5  -5   7       76.99       51.66     84.02 o
   6  -5   7        5.56        3.38     85.72 o
   7  -5   7      820.34      769.93     88.52 o
   8  -5   7       11.33       59.91     91.72 o
   9  -5   7      599.09      549.27     93.91 o
  10  -5   7      102.95      107.71     95.15 o
  11  -5   7       35.31       14.39    105.17 o
  12  -5   7       24.48       66.71    130.51 o
 -13  -4   7       41.58      142.75     56.08 o
 -12  -4   7      234.56      186.61     52.76 o
 -11  -4   7      149.90      165.71     50.56 o
 -10  -4   7       20.48       20.83     48.43 o
  -9  -4   7       96.37       63.50     46.11 o
  -8  -4   7      301.42      407.33     43.66 o
  -7  -4   7     1707.86     1941.12     46.55 o
  -6  -4   7        7.26      -13.45     43.68 o
  -5  -4   7      572.96      583.15     42.47 o
  -4  -4   7      950.55      886.89     44.28 o
  -3  -4   7     6967.54     6467.63    109.73 o
  -2  -4   7      601.10      486.64     46.30 o
  -1  -4   7     1769.98     1667.86     49.30 o
   0  -4   7        0.99        3.44     48.59 o
   1  -4   7        7.79       -0.40     59.84 o
   2  -4   7     1471.97     1423.64     65.91 o
   3  -4   7    16557.14    16574.72    356.54 o
   4  -4   7     1671.74     1643.57     73.96 o
   5  -4   7     1556.80     1387.95     73.45 o
   6  -4   7      816.75      617.28     72.27 o
   7  -4   7      763.25      673.23     72.22 o
   8  -4   7     1684.27     1744.26     82.20 o
   9  -4   7      224.88      201.26     73.11 o
  10  -4   7       19.77       68.87     89.63 o
  11  -4   7       92.26       68.79     84.49 o
  12  -4   7       53.64       85.28    116.05 o
  13  -4   7        1.78      115.24    125.42 o
 -13  -3   7       30.34       44.58     55.22 o
 -12  -3   7       88.79       96.51     55.67 o
 -11  -3   7       58.43      104.70     48.59 o
 -10  -3   7      193.88      130.07     46.52 o
  -9  -3   7      547.39      512.00     47.73 o
  -8  -3   7     4852.23     4854.80     87.72 o
  -7  -3   7       43.75       52.79     42.63 o
  -6  -3   7      308.34      434.08     42.69 o
  -5  -3   7      439.91      429.13     42.38 o
  -4  -3   7     1680.17     1594.66     45.81 o
  -3  -3   7       91.72      166.74     43.40 o
  -2  -3   7     1863.54     1951.92     49.76 o
  -1  -3   7      171.86      203.23     54.33 o
   0  -3   7      112.25       46.57     66.60 o
   1  -3   7      476.94      626.61     82.24 o
   2  -3   7     4479.05     4013.30     93.59 o
   3  -3   7     2629.53     2391.54    113.05 o
   4  -3   7     3807.32     3574.08     99.19 o
   5  -3   7        3.79       20.48     81.68 o
   6  -3   7      336.62      385.86     94.98 o
   7  -3   7     1274.41     1206.40     77.20 o
   8  -3   7     2354.27     2424.21     85.62 o
   9  -3   7        0.33       56.00     67.74 o
  10  -3   7        5.43       73.26     71.43 o
  11  -3   7        3.69       15.42     73.68 o
  12  -3   7       47.19       68.96     95.16 o
  13  -3   7      345.87      315.12    106.95 o
 -13  -2   7       18.49        0.99     58.41 o
 -12  -2   7        5.61       32.23     52.56 o
 -11  -2   7      470.63      513.28     53.77 o
 -10  -2   7        2.39       -6.50     46.68 o
  -9  -2   7       59.45       44.12     45.96 o
  -8  -2   7     1210.72     1268.98     48.60 o
  -7  -2   7      914.05     1043.34     45.37 o
  -6  -2   7     1050.17     1118.48     44.64 o
  -5  -2   7      166.19      238.34     44.20 o
  -4  -2   7     1136.57     1198.75     45.41 o
  -3  -2   7     7972.61     8132.87     63.88 o
  -2  -2   7      947.82      818.55     51.13 o
  -1  -2   7     1186.28     1047.81     55.85 o
   0  -2   7       88.71      101.46     71.39 o
   1  -2   7     5340.93     5084.74    253.14 o
   2  -2   7     1164.20      914.06     76.29 o
   3  -2   7       43.49       96.10    100.05 o
   4  -2   7      528.65      568.00     87.93 o
   5  -2   7      326.87      407.33     92.33 o
   6  -2   7     1480.97     1406.66     89.37 o
   7  -2   7      520.65      563.20     82.13 o
   8  -2   7       23.13       56.78     68.05 o
   9  -2   7        0.82       12.96     66.94 o
  10  -2   7       57.44       37.95     61.89 o
  11  -2   7       20.34       45.62     77.16 o
  12  -2   7      725.76      771.13    102.33 o
  13  -2   7       16.11      -62.95    106.33 o
  14  -2   7        2.87      101.58    121.75 o
 -13  -1   7       22.43       22.42     61.65 o
 -12  -1   7      591.63      635.06     55.24 o
 -11  -1   7      188.75      193.26     52.44 o
 -10  -1   7      599.87      568.01     50.18 o
  -9  -1   7        3.25       68.18     46.00 o
  -8  -1   7       42.57       43.61     44.83 o
  -7  -1   7       75.19      136.78     44.93 o
  -6  -1   7      450.75      379.04     44.86 o
  -5  -1   7        1.23       43.92     45.88 o
  -4  -1   7    12439.78    11786.72    357.62 o
  -3  -1   7     1125.48      934.95     75.92 o
  -2  -1   7      137.14      120.18     53.35 o
  -1  -1   7     2643.49     2891.10     79.10 o
   0  -1   7     3337.32     3247.94     85.48 o
   1  -1   7    15997.11    15448.54    393.13 o
   2  -1   7     1334.37     1184.19    100.81 o
   3  -1   7    13808.01    12301.88    296.66 o
   4  -1   7       83.55       90.32    108.88 o
   5  -1   7      918.10     1051.09     85.26 o
   6  -1   7      572.82      533.57     80.50 o
   7  -1   7     2046.00     1982.23     85.75 o
   8  -1   7      798.43      820.72     66.21 o
   9  -1   7     1518.53     1662.63    102.40 o
  10  -1   7      653.92      612.81     72.23 o
  11  -1   7      933.28      974.36     80.62 o
  12  -1   7       30.20       84.45     78.73 o
  13  -1   7      188.63      251.51     87.64 o
  14  -1   7       10.63       59.97    104.36 o
 -13   0   7      453.49      407.94     65.84 o
 -12   0   7      183.67      245.48     59.89 o
 -11   0   7      361.78      388.05     52.45 o
 -10   0   7       64.22      103.93     50.22 o
  -9   0   7      122.21      142.87     49.98 o
  -8   0   7      215.31      224.32     47.00 o
  -7   0   7      125.50      171.30     46.76 o
  -6   0   7      730.72      711.12     46.45 o
  -5   0   7     1628.10     1502.82     53.15 o
  -4   0   7        8.76       57.38     49.91 o
  -3   0   7     3549.16     3364.65     71.13 o
  -2   0   7     7022.99     6607.47    368.49 o
  -1   0   7      138.23      173.78     71.46 o
   0   0   7     5574.94     5021.37    254.97 o
   1   0   7     9951.84     9159.89    160.47 o
   2   0   7    37514.83    32982.22   2967.95 o
   3   0   7      143.47       47.81     81.78 o
   4   0   7      400.96      393.35    109.87 o
   5   0   7     4249.07     3864.81     85.48 o
   6   0   7     1091.51     1352.22     85.76 o
   7   0   7       27.51       71.00     71.46 o
   8   0   7     1435.37     1411.08     57.34 o
   9   0   7     1132.36     1018.56     63.89 o
  10   0   7      801.12      860.98     71.09 o
  11   0   7       18.36       85.98     68.08 o
  12   0   7        1.24       31.26     72.27 o
  13   0   7      487.32      581.02     97.11 o
  14   0   7        0.83       70.83     97.56 o
  15   0   7       13.49        3.20    106.23 o
 -13   1   7      203.38      133.38     73.64 o
 -12   1   7        2.38        2.54     71.92 o
 -11   1   7       31.02       43.59     62.12 o
 -10   1   7      160.50      148.34     54.78 o
  -9   1   7      396.26      457.70     50.98 o
  -8   1   7      118.44      146.13     51.18 o
  -7   1   7      181.46      251.83     48.58 o
  -6   1   7      174.79      205.70     53.35 o
  -5   1   7     1531.08     1474.11    111.09 o
  -4   1   7      793.49      919.10     61.02 o
  -3   1   7     5080.66     4766.85     72.69 o
  -2   1   7      475.21      515.07     70.00 o
  -1   1   7      851.07      924.35     74.20 o
   0   1   7     1627.65     1600.68    100.29 o
   1   1   7    45436.46    40074.53    304.40 o
   2   1   7     3147.47     2859.05    172.17 o
   3   1   7     7376.82     6492.24    268.97 o
   4   1   7     2389.81     1996.49    198.60 o
   5   1   7     3095.70     3007.90    297.81 o
   6   1   7     4190.51     4477.38    377.74 o
   7   1   7    10688.29    10710.82    419.42 o
   8   1   7     1486.69     1429.87     52.29 o
   9   1   7      446.98      459.45     62.48 o
  10   1   7      137.42      143.52     61.52 o
  11   1   7      115.28       91.53     64.53 o
  12   1   7      460.98      447.17     66.72 o
  13   1   7       86.92      113.82     73.52 o
  14   1   7        0.05       11.09     95.83 o
  15   1   7      198.66      160.22     94.74 o
 -13   2   7        8.67       58.73     83.41 o
 -12   2   7      187.41      189.21     70.23 o
 -11   2   7       17.06      100.31     67.63 o
 -10   2   7     1666.63     1643.62     64.30 o
  -9   2   7     1016.52     1034.82     57.46 o
  -8   2   7      127.57      219.56     57.33 o
  -7   2   7     1183.11     1258.02     87.16 o
  -6   2   7        2.05       52.42     61.82 o
  -5   2   7     3502.10     3532.71    207.66 o
  -4   2   7       47.63       68.04     64.56 o
  -3   2   7      545.20      578.61     80.23 o
  -2   2   7       22.67       52.21     72.35 o
  -1   2   7     1080.11     1169.68     92.57 o
   0   2   7      834.44      830.19     98.09 o
   1   2   7     1908.59     1716.59     91.37 o
   2   2   7    12474.14    11212.05    610.13 o
   3   2   7     3423.01     2913.15    124.98 o
   4   2   7     3804.97     4404.04    222.16 o
   5   2   7      707.57      524.10     70.35 o
   6   2   7     7816.81     6759.36    313.22 o
   7   2   7     2235.18     2050.20     73.44 o
   8   2   7     1331.16     1278.27     81.55 o
   9   2   7      292.00      345.26     56.45 o
  10   2   7      341.04      269.75     58.49 o
  11   2   7      482.59      517.99     58.98 o
  12   2   7      149.19      149.45     53.51 o
  13   2   7       57.22       83.51     58.30 o
  14   2   7      138.99      183.94     81.79 o
  15   2   7       11.34       66.77     88.10 o
 -12   3   7        0.09      -24.03     74.10 o
 -11   3   7      309.82      335.05     72.32 o
 -10   3   7      365.17      328.46     68.47 o
  -9   3   7      523.93      529.79     60.50 o
  -8   3   7       20.06       26.44     57.16 o
  -7   3   7     2070.57     2114.67     91.95 o
  -6   3   7      690.66      655.94     57.36 o
  -5   3   7     7031.45     7341.52    240.25 o
  -4   3   7       26.89       61.91     68.05 o
  -3   3   7       29.99      100.02     73.38 o
  -2   3   7      609.71      647.18     93.77 o
  -1   3   7      231.13      234.36     90.31 o
   0   3   7      101.20       75.68     88.83 o
   1   3   7    11004.15    11527.98    113.90 o
   2   3   7      153.21      169.81     73.84 o
   3   3   7     1007.78     1061.71     70.44 o
   4   3   7        3.93       25.97     53.08 o
   5   3   7     2151.46     2232.84     57.03 o
   6   3   7     1594.86     1721.98     99.31 o
   7   3   7      356.05      405.91     45.47 o
   8   3   7        3.13       69.88     48.28 o
   9   3   7     1269.95     1223.14     55.82 o
  10   3   7      953.78     1001.63     60.24 o
  11   3   7      125.96       88.56     59.54 o
  12   3   7      420.92      405.33     64.78 o
  13   3   7       68.37      119.28     53.41 o
  14   3   7      162.39      171.17     60.42 o
  15   3   7       33.70       92.47     83.10 o
 -12   4   7        5.60       47.87     84.55 o
 -11   4   7       78.78      123.57     76.62 o
 -10   4   7       22.51       62.63     72.68 o
  -9   4   7      308.03      306.95     67.49 o
  -8   4   7       13.13       36.03     62.20 o
  -7   4   7       98.40       52.75     59.50 o
  -6   4   7     4853.07     5176.94     99.13 o
  -5   4   7      774.08      835.86     62.05 o
  -4   4   7     1939.65     2130.42     64.36 o
  -3   4   7       30.42       43.63     60.39 o
  -2   4   7      315.20      400.98     66.35 o
  -1   4   7     1938.94     2200.15     67.56 o
   0   4   7      587.43      534.84     61.08 o
   1   4   7      423.08      539.32     57.65 o
   2   4   7        7.98       29.68     53.63 o
   3   4   7      542.05      662.01     53.53 o
   4   4   7     1057.34      933.57     84.86 o
   5   4   7     5894.34     5904.16    159.06 o
   6   4   7      271.23      195.45     44.98 o
   7   4   7      318.38      338.11     44.53 o
   8   4   7       46.46       48.06     44.89 o
   9   4   7     2326.50     1980.16     57.23 o
  10   4   7      973.18      981.84     55.64 o
  11   4   7      170.08      178.54     55.57 o
  12   4   7        0.72       62.51     57.41 o
  13   4   7      396.04      546.07     68.04 o
  14   4   7       22.22      -10.15     70.31 o
  15   4   7      254.03      180.64     77.00 o
  16   4   7        1.54       43.87     80.19 o
 -12   5   7      196.37      244.00     96.39 o
 -11   5   7      242.63      252.66     78.14 o
 -10   5   7        0.78       81.41     73.50 o
  -9   5   7      557.86      604.03     76.89 o
  -8   5   7       90.17       65.93     53.06 o
  -7   5   7     1314.72     1565.53    119.24 o
  -6   5   7       18.50       57.39     62.28 o
  -5   5   7      135.15      103.36     63.35 o
  -4   5   7      377.59      372.83     61.43 o
  -3   5   7      181.50      189.78     65.36 o
  -2   5   7      247.03      299.15     68.93 o
  -1   5   7    18385.69    19606.27    451.12 o
   0   5   7     1367.68     1554.90     65.52 o
   1   5   7       23.15       91.64     56.59 o
   2   5   7     5324.45     5886.18     97.47 o
   3   5   7      677.10      694.21     44.45 o
   4   5   7      903.85      763.56     44.82 o
   5   5   7     4020.01     3870.89     91.52 o
   6   5   7      598.01      720.32     38.91 o
   7   5   7       34.44       11.38     39.70 o
   8   5   7        0.24       -8.47     46.24 o
   9   5   7     2018.67     2402.82     50.25 o
  10   5   7     1313.35     1713.03     67.49 o
  11   5   7       37.18       63.72     55.09 o
  12   5   7      487.04      481.71     61.64 o
  13   5   7      100.83       76.73     62.03 o
  14   5   7      611.66      530.76     68.10 o
  15   5   7        6.14       85.57     74.98 o
  16   5   7      119.35      159.54     78.42 o
 -11   6   7      123.60      149.79     85.20 o
 -10   6   7       68.46       72.55     79.57 o
  -9   6   7        6.24       80.21     75.24 o
  -8   6   7       43.60       25.59     71.80 o
  -7   6   7      538.70      549.47     70.77 o
  -6   6   7       13.87       50.70     62.03 o
  -5   6   7     3001.66     3180.77    154.42 o
  -4   6   7      288.46      338.56     61.32 o
  -3   6   7      420.04      450.30     68.09 o
  -2   6   7      690.46      799.65     79.14 o
  -1   6   7     1794.10     2023.80     69.34 o
   0   6   7      257.99      281.18     65.34 o
   1   6   7     7957.94     8275.46    378.05 o
   2   6   7      159.90      125.92     46.12 o
   3   6   7       57.25       37.94     43.03 o
   4   6   7      518.26      689.69     45.46 o
   5   6   7       94.30      109.84     38.21 o
   6   6   7     2369.66     2565.11     65.35 o
   7   6   7      128.33       68.08     38.90 o
   8   6   7     1451.44     1275.75     50.68 o
   9   6   7     3867.68     4467.28    113.16 o
  10   6   7      439.12      362.29     43.50 o
  11   6   7       28.91       70.47     55.27 o
  12   6   7       25.32       73.33     57.94 o
  13   6   7      330.74      408.77     61.22 o
  14   6   7       18.26       49.26     64.10 o
  15   6   7       56.55       52.79     73.43 o
  16   6   7        1.87        8.86     77.98 o
 -10   7   7      389.28      276.14     96.80 o
  -9   7   7        5.94        2.78     82.70 o
  -8   7   7      110.79      109.17     79.42 o
  -7   7   7      269.31      295.55     70.51 o
  -6   7   7      929.13     1000.32     66.90 o
  -5   7   7       38.60       59.37     64.19 o
  -4   7   7       10.42       49.64     64.75 o
  -3   7   7        6.32       50.65     66.01 o
  -2   7   7        3.75       -2.22     61.42 o
  -1   7   7        0.95        3.47     51.84 o
   0   7   7     2556.92     2607.91     92.60 o
   1   7   7      676.48      741.30     47.11 o
   2   7   7      932.26      992.78     49.00 o
   3   7   7     3936.27     3917.76    133.36 o
   4   7   7     1029.42      923.13     47.78 o
   5   7   7       20.34       95.33     38.11 o
   6   7   7     1356.29     1495.78     71.08 o
   7   7   7     1356.29     1103.30     40.51 o
   8   7   7     1943.40     1606.22     55.62 o
   9   7   7      256.67      279.64     39.90 o
  10   7   7       26.73      116.48     42.81 o
  11   7   7        1.04        5.86     42.46 o
  12   7   7      257.50      309.42     51.97 o
  13   7   7       35.02       88.38     61.31 o
  14   7   7      539.21      563.02     66.35 o
  15   7   7       65.98       63.68     87.47 o
 -10   8   7      129.84      117.33    111.30 o
  -9   8   7       15.98        6.01    105.14 o
  -8   8   7      270.29      272.92     79.87 o
  -7   8   7       67.49      128.30     73.08 o
  -6   8   7     1829.42     1875.10    193.35 o
  -5   8   7      166.00      174.26     67.68 o
  -4   8   7      334.81      411.58     62.84 o
  -3   8   7       98.57       90.92     69.35 o
  -2   8   7      262.45      211.00     57.58 o
  -1   8   7     1618.10     1549.37    102.26 o
   0   8   7      251.86      185.47     47.61 o
   1   8   7      212.78      248.88     46.11 o
   2   8   7     1578.32     1524.78     47.50 o
   3   8   7      417.85      325.46     41.24 o
   4   8   7       48.86      122.95     45.48 o
   5   8   7     2686.00     3200.98    105.75 o
   6   8   7      317.14      415.25     39.82 o
   7   8   7     3140.95     3284.03     96.36 o
   8   8   7      952.84     1128.55     42.81 o
   9   8   7      185.33      148.77     43.27 o
  10   8   7      779.68      771.56     44.08 o
  11   8   7      212.74      235.24     44.81 o
  12   8   7      239.74      186.21     45.47 o
  13   8   7     1257.67     1280.97     84.38 o
  14   8   7       91.21       57.57     83.57 o
  15   8   7       77.42       40.47     88.88 o
  -9   9   7      112.22      125.78    107.69 o
  -8   9   7      106.77      154.65     87.96 o
  -7   9   7      932.37      821.95    145.91 o
  -6   9   7     1493.45     1542.40    124.07 o
  -5   9   7        5.42       31.79     71.04 o
  -4   9   7      873.71      847.38     73.41 o
  -3   9   7     1127.29     1230.15    138.50 o
  -2   9   7      726.58      811.88     65.32 o
  -1   9   7      115.78      137.81     47.81 o
   0   9   7        1.80       49.17     45.22 o
   1   9   7      554.48      687.20     43.43 o
   2   9   7        1.31       38.03     41.92 o
   3   9   7      518.01      617.57     43.72 o
   4   9   7     3770.93     3595.18    135.49 o
   5   9   7      544.58      613.07     43.22 o
   6   9   7     1709.52     1961.66     43.78 o
   7   9   7     1177.56     1207.08     42.07 o
   8   9   7     1061.70      933.43     42.55 o
   9   9   7      355.55      255.18     41.06 o
  10   9   7       15.06      108.90     43.66 o
  11   9   7       23.48       40.56     43.09 o
  12   9   7      187.79       84.81     47.86 o
  13   9   7        5.83       88.79     47.03 o
  14   9   7        3.18       10.26     51.76 o
  15   9   7      131.89       65.27     62.11 o
  -8  10   7      289.13      235.67     98.41 o
  -7  10   7      656.37      685.46     94.64 o
  -6  10   7      324.23      340.99     81.69 o
  -5  10   7       32.21       30.74     67.54 o
  -4  10   7        0.52       29.38     61.58 o
  -3  10   7      702.65      732.36     57.29 o
  -2  10   7      231.56      297.05     49.22 o
  -1  10   7     1336.01     1540.81    131.90 o
   0  10   7       86.71       58.71     47.21 o
   1  10   7       77.46      169.80     45.99 o
   2  10   7        3.49       96.83     42.70 o
   3  10   7      913.88      986.48     66.32 o
   4  10   7        1.42       39.54     41.98 o
   5  10   7        0.98       19.06     39.56 o
   6  10   7       26.09       81.86     41.65 o
   7  10   7      724.16      842.26     43.22 o
   8  10   7        9.51        0.67     40.99 o
   9  10   7       44.98       87.23     41.86 o
  10  10   7        6.47      104.71     45.53 o
  11  10   7      154.76      175.46     45.53 o
  12  10   7        0.33       88.83     47.62 o
  13  10   7      493.10      320.41     52.47 o
  14  10   7      137.90       84.44     51.13 o
  -7  11   7       70.20      127.69     93.88 o
  -6  11   7      210.99      204.35     89.35 o
  -5  11   7        8.96       35.83     80.05 o
  -4  11   7      362.66      304.02     66.24 o
  -3  11   7      725.92      670.57     57.42 o
  -2  11   7     2105.17     2230.38    156.93 o
  -1  11   7        6.15       45.03     51.90 o
   0  11   7      106.40      165.55     48.64 o
   1  11   7       13.37       43.66     46.03 o
   2  11   7      246.49      337.25     50.90 o
   3  11   7     1039.26     1131.63     57.75 o
   4  11   7       10.89       33.21     45.17 o
   5  11   7       67.40       33.46     41.67 o
   6  11   7      177.10      213.58     43.27 o
   7  11   7     1466.26     1543.68     44.52 o
   8  11   7     1460.77     1390.99     45.60 o
   9  11   7        1.05       13.60     43.48 o
  10  11   7      231.91      330.47     45.46 o
  11  11   7        0.08      119.88     47.12 o
  12  11   7      231.87      185.39     50.22 o
  13  11   7      613.75      428.47     63.82 o
  14  11   7        1.05       33.75     54.57 o
  -6  12   7       32.09      -26.01     94.82 o
  -5  12   7        7.39       86.97     82.65 o
  -4  12   7       12.57       54.90     75.05 o
  -3  12   7      101.63      166.39     60.80 o
  -2  12   7      242.16      235.78     56.74 o
  -1  12   7      390.72      463.84     55.16 o
   0  12   7        3.31       57.24     53.88 o
   1  12   7     1439.65     1413.80     77.43 o
   2  12   7        7.93       40.88     53.78 o
   3  12   7      528.60      503.41     45.92 o
   4  12   7        4.39       17.35     45.04 o
   5  12   7      124.26      189.37     45.20 o
   6  12   7      292.03      259.04     44.69 o
   7  12   7      363.29      342.06     45.17 o
   8  12   7      696.50      699.29     45.59 o
   9  12   7       66.80       58.15     45.42 o
  10  12   7       12.56       28.33     46.10 o
  11  12   7       24.28      111.90     53.96 o
  12  12   7      523.21      472.11     50.85 o
  13  12   7        0.86       49.00     58.28 o
  -5  13   7        2.76       56.40     93.93 o
  -4  13   7      220.15      268.23     88.55 o
  -3  13   7       30.16       50.62     63.54 o
  -2  13   7      228.09      241.14     63.01 o
  -1  13   7      528.94      615.84     60.58 o
   0  13   7      289.65      333.13     62.08 o
   1  13   7      286.50      330.44     57.25 o
   2  13   7      310.23      352.86     50.29 o
   3  13   7      391.19      467.56     49.05 o
   4  13   7       37.72       61.61     46.77 o
   5  13   7      171.50      141.10     46.04 o
   6  13   7      212.75      283.12     46.98 o
   7  13   7      379.09      348.30     47.48 o
   8  13   7        4.17       -7.52     46.13 o
   9  13   7      187.60      177.38     63.47 o
  10  13   7       20.65      109.82     56.79 o
  11  13   7      767.92      601.46     52.72 o
  12  13   7      172.76      155.65     53.48 o
  -3  14   7      101.40       98.49     83.28 o
  -2  14   7      223.62      291.83     66.86 o
  -1  14   7       33.66       51.45     71.80 o
   0  14   7        0.48       55.87     62.28 o
   1  14   7      305.47      300.71     57.29 o
   2  14   7      220.82      197.32     53.99 o
   3  14   7      196.62      184.65     50.32 o
   4  14   7      423.69      396.36     50.79 o
   5  14   7     1245.51     1104.01     70.81 o
   6  14   7       52.47       95.31     49.36 o
   7  14   7        8.85       46.58     62.78 o
   8  14   7      228.93      273.36     49.39 o
   9  14   7        0.25       61.65     57.47 o
  10  14   7      160.03      112.27     67.69 o
  11  14   7       46.18        3.83     60.67 o
  -1  15   7        2.44       28.18     63.85 o
   0  15   7       42.25       50.72     62.10 o
   1  15   7      106.80      119.94     61.30 o
   2  15   7       21.91       60.86     70.35 o
   3  15   7      347.02      336.22     64.19 o
   4  15   7      152.73      142.23     60.92 o
   5  15   7       64.84       67.59     52.85 o
   6  15   7       70.65       35.35     52.89 o
   7  15   7      190.12      129.12     61.45 o
   8  15   7       30.54      110.73     52.86 o
   9  15   7      138.22       48.27     68.63 o
  10  15   7       42.76       51.14     61.91 o
   2  16   7      160.33      138.65     73.18 o
   3  16   7        3.64       30.70     69.65 o
   4  16   7      111.62      185.23     81.45 o
   5  16   7       82.59       65.41     65.84 o
   6  16   7       69.93       73.65     65.04 o
   7  16   7       32.02      153.22     78.70 o
  -6 -12   8      270.97      247.83     62.23 o
  -5 -12   8        7.49       41.02     61.63 o
  -4 -12   8        2.22       57.67     69.29 o
  -3 -12   8        9.98       75.42     67.29 o
  -2 -12   8       71.96      113.20     67.25 o
  -1 -12   8       14.74      100.77     74.13 o
   0 -12   8      244.23      244.55     88.12 o
   1 -12   8       14.66       39.98     87.66 o
   2 -12   8        2.71       98.71     92.66 o
  -8 -11   8        0.09       27.12     57.13 o
  -7 -11   8      631.07      625.94     57.06 o
  -6 -11   8        5.37       41.45     56.51 o
  -5 -11   8        3.19       32.33     57.40 o
  -4 -11   8      118.93      118.82     55.76 o
  -3 -11   8       84.52      125.10     62.50 o
  -2 -11   8      423.31      430.95     65.18 o
  -1 -11   8     1246.38     1228.29     73.23 o
   0 -11   8       14.89       -4.27     79.86 o
   1 -11   8        7.85       18.64     85.77 o
   2 -11   8      156.07      117.89     87.83 o
   3 -11   8      208.74      208.57     91.44 o
   4 -11   8      115.06      189.14    106.55 o
   5 -11   8        4.42       32.52    139.32 o
  -9 -10   8       21.30       78.93     56.48 o
  -8 -10   8      332.00      261.35     53.81 o
  -7 -10   8        0.22       16.91     51.61 o
  -6 -10   8       17.78       36.48     51.84 o
  -5 -10   8       90.36      140.61     52.89 o
  -4 -10   8        6.47      -29.39     52.38 o
  -3 -10   8       29.22       -4.63     54.87 o
  -2 -10   8      197.90      239.29     63.09 o
  -1 -10   8       56.32       86.19     62.17 o
   0 -10   8        9.11       68.23     72.11 o
   1 -10   8      183.04      186.99     81.83 o
   2 -10   8      162.18      194.09     83.36 o
   3 -10   8      319.38      280.53     88.47 o
   4 -10   8       78.95      136.52     96.38 o
   5 -10   8       61.77       32.92    108.68 o
   6 -10   8        1.09       95.04    131.96 o
   7 -10   8      126.00      164.70    141.63 o
 -10  -9   8       41.52       78.48     55.04 o
  -9  -9   8      419.17      369.30     53.55 o
  -8  -9   8        0.59        9.03     50.08 o
  -7  -9   8        1.81       56.70     47.92 o
  -6  -9   8      672.10      714.52     51.97 o
  -5  -9   8        1.64       80.77     49.06 o
  -4  -9   8       20.15       66.10     50.53 o
  -3  -9   8      333.81      382.31     55.03 o
  -2  -9   8       89.13       83.86     51.19 o
  -1  -9   8        4.48       62.70     55.20 o
   0  -9   8      174.86      253.50     63.40 o
   1  -9   8      126.96      192.01     73.94 o
   2  -9   8      228.64      254.39     76.71 o
   3  -9   8      603.63      612.60     84.62 o
   4  -9   8       83.64       29.97     91.55 o
   5  -9   8       78.55      117.27     91.82 o
   6  -9   8      129.62      110.97    125.59 o
   7  -9   8       65.20      100.09    129.32 o
   8  -9   8       73.13       41.97    133.94 o
 -11  -8   8        2.08       19.36     55.62 o
 -10  -8   8      131.92      150.90     56.05 o
  -9  -8   8        3.74       -7.39     51.77 o
  -8  -8   8        2.51       38.72     50.60 o
  -7  -8   8      492.87      520.24     50.64 o
  -6  -8   8       10.21       49.57     46.73 o
  -5  -8   8       14.17       58.67     55.69 o
  -4  -8   8      928.20      962.72     48.93 o
  -3  -8   8        0.23       26.33     49.06 o
  -2  -8   8       16.52       39.91     51.93 o
  -1  -8   8      835.82      748.67     54.35 o
   0  -8   8      566.51      553.05     61.52 o
   1  -8   8      539.38      570.66     73.77 o
   2  -8   8       17.31       22.92     75.10 o
   3  -8   8        1.89       31.27     76.84 o
   4  -8   8      135.58      125.63     80.15 o
   5  -8   8      356.91      400.32     92.41 o
   6  -8   8      249.00      264.51    102.05 o
   7  -8   8      218.94      190.63    125.91 o
   8  -8   8      108.15       91.74    145.25 o
   9  -8   8       94.04       75.81    151.30 o
 -11  -7   8        3.44       48.25     55.36 o
 -10  -7   8       68.77      122.75     51.81 o
  -9  -7   8      215.36      114.71     49.03 o
  -8  -7   8      777.98      694.79     49.31 o
  -7  -7   8      170.74      212.61     46.49 o
  -6  -7   8        8.01       30.66     44.76 o
  -5  -7   8      107.12       96.64     46.17 o
  -4  -7   8      191.15      205.12     46.77 o
  -3  -7   8       38.91       97.55     48.24 o
  -2  -7   8     4489.13     4412.91     80.94 o
  -1  -7   8      540.96      573.66     51.48 o
   0  -7   8        2.02       41.42     51.01 o
   1  -7   8        7.55      107.47     80.43 o
   2  -7   8      602.38      650.68     76.29 o
   3  -7   8      503.78      394.36     76.72 o
   4  -7   8      675.78      750.66     81.79 o
   5  -7   8      282.89      320.24     90.82 o
   6  -7   8      289.91      299.51     95.97 o
   7  -7   8      162.79      234.47    120.97 o
   8  -7   8      145.25      160.63    139.43 o
   9  -7   8      363.73      406.86    146.35 o
  10  -7   8       56.10       45.16    167.23 o
 -12  -6   8       61.88       70.06     55.10 o
 -11  -6   8      121.98      139.85     52.46 o
 -10  -6   8       31.44       25.49     50.15 o
  -9  -6   8      502.67      632.30     48.30 o
  -8  -6   8       36.06       45.68     44.81 o
  -7  -6   8      561.23      573.79     46.43 o
  -6  -6   8        0.63       -6.09     52.95 o
  -5  -6   8      132.70      164.69     45.42 o
  -4  -6   8        6.18       84.43     46.93 o
  -3  -6   8     5485.03     5338.12    121.64 o
  -2  -6   8      133.85      132.49     47.82 o
  -1  -6   8      177.59      243.95     48.26 o
   0  -6   8      557.17      541.55     52.54 o
   1  -6   8     1016.76     1007.45     65.59 o
   2  -6   8      571.37      560.52     72.65 o
   3  -6   8     3378.32     3526.81     96.91 o
   4  -6   8      264.58      351.05     82.61 o
   5  -6   8     1425.19     1401.55     83.27 o
   6  -6   8        2.74      -19.10     92.18 o
   7  -6   8      230.82      181.53     98.03 o
   8  -6   8      123.62      167.56    134.81 o
   9  -6   8       26.13       73.07    137.01 o
  10  -6   8        2.09       47.50    123.74 o
  11  -6   8      173.62      134.29    128.32 o
 -12  -5   8        0.21        0.44     56.45 o
 -11  -5   8       12.09       24.18     51.73 o
 -10  -5   8        6.63       24.10     49.41 o
  -9  -5   8      631.38      512.18     46.81 o
  -8  -5   8      336.51      224.09     46.71 o
  -7  -5   8       76.18      106.11     45.38 o
  -6  -5   8      410.31      537.35     46.00 o
  -5  -5   8       44.27       74.23     42.96 o
  -4  -5   8     4128.61     4300.97    138.94 o
  -3  -5   8       68.03       84.01     45.37 o
  -2  -5   8       46.77       77.53     46.27 o
  -1  -5   8       30.04       83.57     48.18 o
   0  -5   8       13.62       58.22     54.96 o
   1  -5   8     1281.53     1318.47     62.40 o
   2  -5   8     5841.71     5649.33    147.96 o
   3  -5   8        4.04       96.50     70.84 o
   4  -5   8      601.18      606.51     83.97 o
   5  -5   8      317.39      258.35     87.88 o
   6  -5   8      182.32      218.59     89.37 o
   7  -5   8      503.32      455.82     90.66 o
   8  -5   8        2.58        2.12     78.79 o
   9  -5   8        0.32        8.30     99.62 o
  10  -5   8       64.30      115.07    103.42 o
  11  -5   8       17.08       23.32    106.57 o
  12  -5   8       13.87       29.35    115.80 o
 -13  -4   8        7.48       44.84     59.61 o
 -12  -4   8       11.46      -57.45     57.12 o
 -11  -4   8        0.96        3.32     51.97 o
 -10  -4   8       83.58      177.00     49.03 o
  -9  -4   8     1486.77     1498.72     50.57 o
  -8  -4   8        0.95       90.66     45.57 o
  -7  -4   8     2590.56     2430.22     82.98 o
  -6  -4   8        3.69        8.45     44.90 o
  -5  -4   8     1551.29     1627.72     47.04 o
  -4  -4   8       31.40       -7.82     44.61 o
  -3  -4   8      740.11      714.19     44.84 o
  -2  -4   8      935.30      854.74     47.72 o
  -1  -4   8      534.81      565.17     50.17 o
   0  -4   8        8.55       31.91     54.27 o
   1  -4   8     5694.95     5564.23    165.64 o
   2  -4   8      719.56      691.18     66.60 o
   3  -4   8       13.41       84.42     74.38 o
   4  -4   8       75.88       80.56     66.71 o
   5  -4   8     1459.98     1570.28     73.27 o
   6  -4   8     3388.82     3425.80    206.96 o
   7  -4   8      147.98      170.01     71.25 o
   8  -4   8       68.32       66.05     67.84 o
   9  -4   8      210.50      184.69     71.05 o
  10  -4   8        8.85       53.31     76.94 o
  11  -4   8        4.43       23.16     96.02 o
  12  -4   8      237.67      127.50     95.41 o
  13  -4   8       23.46      -10.40    121.66 o
 -13  -3   8        1.92       76.12     58.78 o
 -12  -3   8       58.03       86.36     53.93 o
 -11  -3   8       33.79       53.23     51.83 o
 -10  -3   8     2266.57     2472.78     97.39 o
  -9  -3   8      304.23      317.82     47.28 o
  -8  -3   8      340.68      336.82     46.10 o
  -7  -3   8        8.61       58.17     44.23 o
  -6  -3   8     1094.23     1042.50     45.15 o
  -5  -3   8      136.45      207.51     44.02 o
  -4  -3   8      281.39      218.50     44.28 o
  -3  -3   8       68.55      134.50     43.34 o
  -2  -3   8       63.11       48.50     46.61 o
  -1  -3   8      967.02      868.02     58.80 o
   0  -3   8     2959.22     2913.86     79.94 o
   1  -3   8      136.43      138.13     72.11 o
   2  -3   8        0.51       32.51     74.24 o
   3  -3   8      745.08      682.23     82.03 o
   4  -3   8      319.19      351.10     81.41 o
   5  -3   8      725.06      742.38     84.09 o
   6  -3   8     1291.48     1251.94    105.70 o
   7  -3   8      302.26      299.83     98.54 o
   8  -3   8        9.51       62.63     75.70 o
   9  -3   8      107.77      144.14     64.76 o
  10  -3   8       11.66       37.24     67.69 o
  11  -3   8      411.23      417.18     70.24 o
  12  -3   8        4.49      -14.40     80.49 o
  13  -3   8       17.19       45.94     95.43 o
 -13  -2   8       75.61       86.44     58.00 o
 -12  -2   8       24.46       42.74     55.82 o
 -11  -2   8      204.05      197.33     51.83 o
 -10  -2   8      205.67      117.72     49.11 o
  -9  -2   8      159.63       99.74     48.54 o
  -8  -2   8      426.76      390.02     46.13 o
  -7  -2   8     1318.93     1155.76     48.71 o
  -6  -2   8      180.89      238.46     44.87 o
  -5  -2   8     3591.35     3886.20     80.43 o
  -4  -2   8      522.61      550.51     46.31 o
  -3  -2   8      598.11      582.70     52.50 o
  -2  -2   8     3807.87     3763.89    101.47 o
  -1  -2   8     2803.72     2937.73     76.70 o
   0  -2   8       92.56      125.37     70.71 o
   1  -2   8        4.37       16.02     75.68 o
   2  -2   8     8952.36     8712.03    135.35 o
   3  -2   8      266.21      264.20     72.42 o
   4  -2   8      241.23      117.45    134.81 o
   5  -2   8     6749.74     6686.52    214.86 o
   6  -2   8      735.86      788.78     86.81 o
   7  -2   8       34.00        6.48     87.72 o
   8  -2   8      854.78      769.18     85.89 o
   9  -2   8      285.46      340.64     72.10 o
  10  -2   8     1524.82     1762.46     83.77 o
  11  -2   8       36.39       56.70     63.72 o
  12  -2   8       39.25       78.65     71.14 o
  13  -2   8       24.19       49.26     87.74 o
  14  -2   8        7.73       77.57     91.60 o
 -13  -1   8       71.93      114.01     61.47 o
 -12  -1   8      413.09      297.89     57.52 o
 -11  -1   8       43.54       71.41     49.57 o
 -10  -1   8       98.38      127.42     50.71 o
  -9  -1   8      150.71      287.05     47.38 o
  -8  -1   8        0.77      -33.65     45.16 o
  -7  -1   8        2.37       17.37     45.61 o
  -6  -1   8     1826.94     2007.65     50.87 o
  -5  -1   8      957.29      905.62     53.91 o
  -4  -1   8      792.27      676.97     52.00 o
  -3  -1   8      355.59      237.98     53.48 o
  -2  -1   8     7414.71     7314.32     99.59 o
  -1  -1   8      840.63      754.65     68.28 o
   0  -1   8     2190.38     2010.17     87.63 o
   1  -1   8     9686.27     9486.57    516.27 o
   2  -1   8      251.90      204.58     91.92 o
   3  -1   8      472.05      441.09     87.25 o
   4  -1   8     3520.14     3370.62    274.24 o
   5  -1   8     5769.47     5688.61    444.49 o
   6  -1   8     1034.42      998.12     78.29 o
   7  -1   8     1128.79     1197.18     88.74 o
   8  -1   8      322.42      271.42     60.84 o
   9  -1   8     2809.53     2845.93    141.14 o
  10  -1   8      269.66      266.73     59.05 o
  11  -1   8       27.68       22.62     61.97 o
  12  -1   8       44.91       71.78     66.30 o
  13  -1   8      182.49      133.96     73.31 o
  14  -1   8       10.18       -8.56     83.01 o
 -13   0   8        3.44       71.15     75.02 o
 -12   0   8        5.96       27.32     56.76 o
 -11   0   8       17.28       82.53     54.58 o
 -10   0   8      599.66      586.87     53.13 o
  -9   0   8      700.39      605.78     58.27 o
  -8   0   8       42.38       79.24     48.49 o
  -7   0   8      495.37      504.64     48.14 o
  -6   0   8      575.68      517.16     58.36 o
  -5   0   8      177.00      177.87     52.77 o
  -4   0   8     7233.31     6875.97    294.76 o
  -3   0   8     1745.88     1783.26     67.34 o
  -2   0   8     1554.15     1631.49     70.48 o
  -1   0   8      263.72      222.18     68.20 o
   0   0   8     2055.00     1962.06     71.80 o
   1   0   8      210.97      210.36    107.88 o
   2   0   8     1704.57     1547.48    120.20 o
   3   0   8     1587.81     1497.80     86.57 o
   4   0   8     4385.50     4256.05     91.42 o
   5   0   8      303.75      386.83     76.01 o
   6   0   8       50.03       79.74     74.40 o
   7   0   8       24.94       62.99     72.36 o
   8   0   8     1622.93     1654.73     66.00 o
   9   0   8      617.92      656.38     56.19 o
  10   0   8      467.32      502.90     55.14 o
  11   0   8       97.88      140.51     58.27 o
  12   0   8        0.28       21.65     64.70 o
  13   0   8       10.13       22.92     66.51 o
  14   0   8      229.33      252.01     79.07 o
  15   0   8        0.03        5.55     85.30 o
 -13   1   8        5.90        9.16     76.49 o
 -12   1   8        3.24       16.13     71.18 o
 -11   1   8      428.69      437.56     62.02 o
 -10   1   8      800.31      793.11     66.72 o
  -9   1   8      314.66      277.69     58.04 o
  -8   1   8       16.36       22.96     56.23 o
  -7   1   8      360.19      278.36     61.92 o
  -6   1   8      186.33      294.97     58.70 o
  -5   1   8     5521.29     5562.71    150.60 o
  -4   1   8       44.23      108.06     62.34 o
  -3   1   8      326.58      441.76     65.18 o
  -2   1   8     3021.70     3128.95    108.72 o
  -1   1   8     2045.79     1988.57     73.27 o
   0   1   8      137.03      268.41     97.65 o
   1   1   8     3948.18     3556.71    128.77 o
   2   1   8    12481.77    10933.23    407.08 o
   3   1   8    16521.88    16703.75    873.77 o
   4   1   8     3721.76     3219.43     77.95 o
   5   1   8     6744.60     6288.17    436.64 o
   6   1   8      103.94      125.30     66.93 o
   7   1   8      803.43      815.22     64.87 o
   8   1   8      125.25      106.63     47.01 o
   9   1   8     1608.85     1604.39     57.84 o
  10   1   8      163.71      158.19     52.69 o
  11   1   8       65.77       68.65     54.92 o
  12   1   8       25.26       27.98     59.83 o
  13   1   8      230.57      149.28     78.34 o
  14   1   8       41.61       58.60     88.07 o
  15   1   8        1.15       32.34     76.08 o
 -12   2   8       38.65       59.07     72.49 o
 -11   2   8      424.23      464.16     70.16 o
 -10   2   8      250.76      249.01     59.68 o
  -9   2   8      154.91      135.83     59.22 o
  -8   2   8      129.76      144.01     58.56 o
  -7   2   8      353.82      228.53     60.37 o
  -6   2   8     4020.88     4060.18    297.41 o
  -5   2   8      729.51      717.86     65.90 o
  -4   2   8       32.45       19.95     65.87 o
  -3   2   8      371.98      297.14     66.66 o
  -2   2   8     4233.40     4237.59     76.63 o
  -1   2   8     1051.18     1090.89     87.47 o
   0   2   8    10201.07     9855.87    486.96 o
   1   2   8      740.98      639.82     85.06 o
   2   2   8      125.91      261.41     88.53 o
   3   2   8     3886.73     3708.44    510.64 o
   4   2   8     7757.89     6611.45    143.44 o
   5   2   8     3063.32     2757.82    104.93 o
   6   2   8      460.20      433.61     50.61 o
   7   2   8     1868.04     2085.59     57.85 o
   8   2   8     2707.66     2420.10     51.71 o
   9   2   8     1149.40     1167.62     65.16 o
  10   2   8      695.27      771.02     51.61 o
  11   2   8      134.76      162.44     52.75 o
  12   2   8      173.69      149.32     63.99 o
  13   2   8      127.98       91.25     74.27 o
  14   2   8        1.44       25.79     79.93 o
  15   2   8      384.13      248.28     84.84 o
 -12   3   8      325.02      258.78     85.99 o
 -11   3   8      212.68      214.36     70.54 o
 -10   3   8       84.97      100.01     67.36 o
  -9   3   8       20.09       56.22     56.61 o
  -8   3   8      123.67       84.67     59.82 o
  -7   3   8     1865.42     1892.34     99.39 o
  -6   3   8      671.09      687.23     65.01 o
  -5   3   8       76.01      147.40     64.09 o
  -4   3   8       38.07       67.04     69.75 o
  -3   3   8      249.72      300.98     72.57 o
  -2   3   8       94.22        4.06     87.05 o
  -1   3   8    10920.83    11233.38    113.00 o
   0   3   8      399.59      424.32     88.24 o
   1   3   8     6723.34     6577.31    132.45 o
   2   3   8       86.83      100.90     74.12 o
   3   3   8     7117.06     6790.14    120.86 o
   4   3   8     3486.86     3386.63     66.89 o
   5   3   8     5485.66     5853.47    108.50 o
   6   3   8       25.91       70.09     50.61 o
   7   3   8     2027.51     1839.44     58.38 o
   8   3   8     2863.60     3316.34     53.46 o
   9   3   8     4951.70     5333.40    127.55 o
  10   3   8      708.48      868.66     51.00 o
  11   3   8       73.06       81.71     52.51 o
  12   3   8        0.44       47.05     66.08 o
  13   3   8       21.05       74.07     67.93 o
  14   3   8      205.39      150.09     72.60 o
  15   3   8       10.71       31.78     82.88 o
 -12   4   8      120.66      122.94     84.31 o
 -11   4   8        5.44       -7.41     76.63 o
 -10   4   8       38.69       65.20     70.05 o
  -9   4   8       21.35       29.25     65.98 o
  -8   4   8      352.36      415.03     61.66 o
  -7   4   8      643.53      620.85     61.83 o
  -6   4   8      210.55      198.32     83.59 o
  -5   4   8      794.65      749.83     61.92 o
  -4   4   8      629.57      594.21     61.51 o
  -3   4   8        0.18       61.04     56.43 o
  -2   4   8      552.21      425.74     65.15 o
  -1   4   8      341.40      386.16     65.03 o
   0   4   8       33.53       44.50     60.32 o
   1   4   8       16.20       -0.65     60.34 o
   2   4   8     2880.66     3083.07    130.13 o
   3   4   8      482.61      589.45     52.88 o
   4   4   8     1694.32     1609.83     55.67 o
   5   4   8       17.61      100.36     63.01 o
   6   4   8      854.90      991.90     55.15 o
   7   4   8      297.74      265.94     46.34 o
   8   4   8     8886.88     8444.96    330.09 o
   9   4   8     6041.10     6316.30    243.53 o
  10   4   8      330.68      285.97     48.98 o
  11   4   8      194.96      297.50     49.90 o
  12   4   8        1.01       52.23     65.37 o
  13   4   8     1486.55     1429.39     67.21 o
  14   4   8       39.32       36.79     68.84 o
  15   4   8        8.75        5.68     76.63 o
 -11   5   8      617.80      673.95    109.34 o
 -10   5   8       31.77       37.52     80.18 o
  -9   5   8        9.75       83.31     80.16 o
  -8   5   8        9.72       22.11     65.71 o
  -7   5   8      150.92      160.91     62.41 o
  -6   5   8       51.93       49.22     62.08 o
  -5   5   8     1729.06     1921.82     72.25 o
  -4   5   8     1100.33     1129.71     66.03 o
  -3   5   8     4106.34     4592.03    124.95 o
  -2   5   8      185.43      251.13     72.37 o
  -1   5   8     4062.18     4511.06    152.67 o
   0   5   8     4194.50     4661.44    102.33 o
   1   5   8     6645.49     7357.37    167.23 o
   2   5   8     2869.10     3301.87     70.48 o
   3   5   8     3411.04     3439.75     62.74 o
   4   5   8     1811.05     2016.53     55.66 o
   5   5   8      935.51     1021.47    139.59 o
   6   5   8     1060.40      975.01     45.94 o
   7   5   8     3588.99     3806.11    102.31 o
   8   5   8     7066.08     7190.91    130.66 o
   9   5   8      697.70      937.97     49.87 o
  10   5   8      269.58      258.20     47.74 o
  11   5   8        9.35       26.62     51.91 o
  12   5   8      942.62     1025.87     88.21 o
  13   5   8      156.05      145.52     63.93 o
  14   5   8      164.30      165.09     66.24 o
  15   5   8       25.80       27.82     69.08 o
  16   5   8       21.51       56.88     76.90 o
 -11   6   8       85.80      239.98     96.31 o
 -10   6   8        7.61      -10.28     90.32 o
  -9   6   8       15.05       93.83     75.03 o
  -8   6   8       59.61       78.33     68.47 o
  -7   6   8      341.61      338.45     64.21 o
  -6   6   8      598.17      603.25     65.71 o
  -5   6   8        3.02       43.79     60.22 o
  -4   6   8     2074.31     2318.70     96.14 o
  -3   6   8      103.60       95.02     72.15 o
  -2   6   8        0.09       48.49     65.00 o
  -1   6   8     2901.48     3046.36     94.32 o
   0   6   8     1072.16     1115.60     64.02 o
   1   6   8     2463.10     2697.18     61.91 o
   2   6   8     6831.58     7179.59    107.83 o
   3   6   8      260.95      256.10     52.89 o
   4   6   8      264.06      384.31     44.24 o
   5   6   8      980.93      908.95     51.44 o
   6   6   8     2869.19     3466.46    118.26 o
   7   6   8     3807.03     4131.90    134.89 o
   8   6   8      544.35      545.31     45.39 o
   9   6   8        3.22       65.90     45.87 o
  10   6   8       60.16       29.08     49.41 o
  11   6   8      141.43      135.22     50.74 o
  12   6   8      349.66      320.15     52.80 o
  13   6   8      696.45      684.61     58.55 o
  14   6   8       11.16       86.27     55.54 o
  15   6   8       27.79       74.39     61.45 o
 -10   7   8        0.22       35.77     89.49 o
  -9   7   8      214.72      197.89     88.95 o
  -8   7   8        1.82       14.61     73.34 o
  -7   7   8     1971.48     2005.23    100.28 o
  -6   7   8      586.15      623.65     67.74 o
  -5   7   8      826.61      885.15     68.99 o
  -4   7   8        0.03       19.24     64.33 o
  -3   7   8       20.21       -9.76     89.19 o
  -2   7   8      525.90      669.54     71.56 o
  -1   7   8      223.21      199.39     63.95 o
   0   7   8      484.27      551.78     60.74 o
   1   7   8     2643.78     2697.83    188.86 o
   2   7   8      488.36      566.22     47.57 o
   3   7   8       10.77       71.62     44.47 o
   4   7   8     3486.99     3199.12    166.66 o
   5   7   8      139.09      110.15     42.67 o
   6   7   8     6483.36     7112.05    153.29 o
   7   7   8     1037.78      879.59     40.12 o
   8   7   8       43.10       87.39     38.90 o
   9   7   8       59.12       57.18     40.89 o
  10   7   8       33.43      -30.76     41.02 o
  11   7   8       66.53       79.13     49.25 o
  12   7   8      357.63      413.77     53.27 o
  13   7   8       12.80       96.40     69.91 o
  14   7   8      165.90      302.57     58.22 o
  15   7   8      110.26       66.46     62.43 o
 -10   8   8       70.49      116.31    105.84 o
  -9   8   8       70.08       59.47     84.67 o
  -8   8   8      483.58      478.21     80.40 o
  -7   8   8      567.37      577.96     79.62 o
  -6   8   8      110.57      110.13     71.52 o
  -5   8   8       14.26      104.77     66.49 o
  -4   8   8      416.50      418.76     66.73 o
  -3   8   8      499.39      633.97     76.01 o
  -2   8   8       66.35      112.13     64.67 o
  -1   8   8     1017.80     1052.62     68.29 o
   0   8   8     3196.23     3319.60    208.31 o
   1   8   8      264.41      190.45     48.91 o
   2   8   8     1102.07     1174.88     77.26 o
   3   8   8     3559.75     3782.25    176.73 o
   4   8   8     2147.47     2100.71    103.09 o
   5   8   8      640.81      538.65     40.65 o
   6   8   8     1263.52     1397.87     70.74 o
   7   8   8     1029.95     1276.95     41.53 o
   8   8   8      472.24      598.04     41.13 o
   9   8   8      330.61      347.46     55.87 o
  10   8   8       58.64       19.98     41.30 o
  11   8   8     1158.95     1368.76     52.89 o
  12   8   8       59.20       78.12     47.12 o
  13   8   8      549.14      429.36     55.46 o
  14   8   8       34.37       61.54     68.46 o
  15   8   8       36.54       59.30     71.30 o
  -9   9   8       89.41      163.27    101.99 o
  -8   9   8      626.40      539.34     95.90 o
  -7   9   8        0.85        6.12     74.95 o
  -6   9   8      372.90      403.45     74.89 o
  -5   9   8      941.32      859.72    125.08 o
  -4   9   8      107.57      131.86     71.01 o
  -3   9   8      106.27       26.66     70.98 o
  -2   9   8        4.11       52.85     63.18 o
  -1   9   8     1836.41     1833.48    103.18 o
   0   9   8      179.45      200.89     51.14 o
   1   9   8      123.21      144.00     44.44 o
   2   9   8      355.42      383.22     42.29 o
   3   9   8      227.85      234.52     41.56 o
   4   9   8      112.44      168.06     44.75 o
   5   9   8      203.83      320.31     39.62 o
   6   9   8     1080.52     1130.62     42.08 o
   7   9   8     1717.15     1875.42     66.50 o
   8   9   8      713.38      618.74     42.02 o
   9   9   8      576.76      436.71     41.87 o
  10   9   8     1099.94     1106.01     45.05 o
  11   9   8       80.88       94.98     43.38 o
  12   9   8       27.85       64.47     45.42 o
  13   9   8      619.72      566.65     52.40 o
  14   9   8        7.65      115.86     67.70 o
  15   9   8        0.72       67.99     61.52 o
  -8  10   8       48.62      141.12     92.24 o
  -7  10   8       77.10       84.92     89.35 o
  -6  10   8        0.61      -33.81     71.00 o
  -5  10   8       13.67       46.67     64.58 o
  -4  10   8        6.99       56.22     61.58 o
  -3  10   8      298.29      332.44     63.74 o
  -2  10   8        0.37       57.87     51.02 o
  -1  10   8      701.77      689.57     50.93 o
   0  10   8      169.53      227.19     45.83 o
   1  10   8     1543.81     1604.01     81.59 o
   2  10   8        1.62       43.75     42.56 o
   3  10   8      698.18      666.06     43.84 o
   4  10   8      850.05      874.25     49.02 o
   5  10   8       40.03       49.08     39.94 o
   6  10   8     1357.38     1307.61     42.68 o
   7  10   8     1074.30     1110.84     43.39 o
   8  10   8      570.25      510.91     43.56 o
   9  10   8       25.18       36.66     42.44 o
  10  10   8      198.85      209.11     44.42 o
  11  10   8      469.08      468.32     45.92 o
  12  10   8      659.80      694.76     76.30 o
  13  10   8        2.86       25.29     48.62 o
  14  10   8        9.67      -10.63     58.63 o
  -7  11   8        0.34       40.93     92.21 o
  -6  11   8       42.32       24.11     90.57 o
  -5  11   8       72.58       80.29     70.49 o
  -4  11   8     1316.70     1304.69    110.00 o
  -3  11   8       29.46       49.97     67.04 o
  -2  11   8      769.13      730.27     68.83 o
  -1  11   8        5.30       29.80     49.55 o
   0  11   8     3298.36     3665.35    244.98 o
   1  11   8       73.12       77.80     47.07 o
   2  11   8      424.70      528.90     47.90 o
   3  11   8       33.72       14.75     48.16 o
   4  11   8      220.56      231.89     43.55 o
   5  11   8       32.75       77.87     42.29 o
   6  11   8      484.07      607.92     42.44 o
   7  11   8      289.73      329.75     43.77 o
   8  11   8      212.20      180.51     44.95 o
   9  11   8       40.98       54.46     44.27 o
  10  11   8        2.17       45.38     46.63 o
  11  11   8      549.73      528.32     47.48 o
  12  11   8       39.67       21.13     56.53 o
  13  11   8        5.07       39.98     51.43 o
  14  11   8      124.75      188.08     61.60 o
  -6  12   8       50.46       96.75     92.01 o
  -5  12   8      348.60      303.17     85.90 o
  -4  12   8      123.38      137.96     71.26 o
  -3  12   8       10.91       48.41     70.29 o
  -2  12   8       46.75       62.06     53.29 o
  -1  12   8      333.29      307.60     54.52 o
   0  12   8       14.86       -6.64     52.11 o
   1  12   8      633.63      663.08     52.15 o
   2  12   8      418.23      440.11     52.19 o
   3  12   8      913.34      815.40     62.41 o
   4  12   8       12.27       57.95     48.00 o
   5  12   8     1741.77     1746.97     68.04 o
   6  12   8       11.70       34.47     44.56 o
   7  12   8      210.84      182.12     44.88 o
   8  12   8       21.73       63.98     46.17 o
   9  12   8        6.85       70.07     47.54 o
  10  12   8      125.68      125.05     46.72 o
  11  12   8      279.73      286.56     54.52 o
  12  12   8        2.15       10.02     49.17 o
  13  12   8       44.80      -21.68     59.44 o
  -5  13   8       20.28       57.49     93.92 o
  -4  13   8       34.60       20.89     78.02 o
  -3  13   8      305.10      241.00     74.13 o
  -2  13   8      310.90      295.32     63.15 o
  -1  13   8        9.97       81.69     56.68 o
   0  13   8     1180.06     1205.97     63.90 o
   1  13   8       39.15       34.09     57.11 o
   2  13   8       61.68       65.08     53.94 o
   3  13   8       45.46       60.06     55.83 o
   4  13   8     1863.12     1916.64     75.61 o
   5  13   8      225.51      199.37     46.56 o
   6  13   8        1.51       52.20     49.33 o
   7  13   8       98.24       52.75     45.22 o
   8  13   8        6.04       39.22     46.96 o
   9  13   8      327.99      318.16     53.52 o
  10  13   8      264.68      260.49     56.86 o
  11  13   8        1.75       91.79     56.08 o
  12  13   8        3.74       64.14     51.03 o
  -3  14   8        0.04       24.06     71.09 o
  -2  14   8       11.24       39.02     67.50 o
  -1  14   8      477.92      400.69     64.25 o
   0  14   8        5.73       -8.17     66.19 o
   1  14   8        6.66       70.86     53.96 o
   2  14   8       61.18       92.31     55.80 o
   3  14   8      646.39      670.51     58.38 o
   4  14   8      236.19      271.52     50.01 o
   5  14   8       36.34       50.54     49.93 o
   6  14   8      244.60      185.88     51.64 o
   7  14   8        0.05       32.13     65.95 o
   8  14   8      296.91      244.35     49.25 o
   9  14   8      116.71      122.29     49.69 o
  10  14   8      135.64      118.34     66.74 o
  11  14   8       66.00        6.35    100.30 o
  -1  15   8      147.85      112.26     73.43 o
   0  15   8      102.90      115.60     65.20 o
   1  15   8       28.01       57.25     68.10 o
   2  15   8       84.75       59.41     57.00 o
   3  15   8        4.12       52.91     66.35 o
   4  15   8      255.93      239.37     55.02 o
   5  15   8      343.70      405.36     59.45 o
   6  15   8       20.78       45.48     56.92 o
   7  15   8       38.86       41.53     55.16 o
   8  15   8      230.44      185.20     58.41 o
   9  15   8       12.09        1.39     59.42 o
  10  15   8       29.27       67.60     60.88 o
   3  16   8       45.14       58.72     61.26 o
   4  16   8       68.22       69.86     58.54 o
   5  16   8        4.51        3.36     78.20 o
   6  16   8        0.36       87.21     76.88 o
   7  16   8       19.21       19.84     64.56 o
  -4 -12   9        8.49       15.49     67.42 o
  -3 -12   9       16.03       66.63     67.87 o
  -2 -12   9       63.21       77.48     73.91 o
  -1 -12   9        5.09       42.94     88.74 o
   0 -12   9       12.72        9.31     90.15 o
   1 -12   9       21.41       63.73    103.64 o
  -7 -11   9        7.63       18.34     58.39 o
  -6 -11   9       79.48       50.64     60.81 o
  -5 -11   9        9.00       50.83     57.36 o
  -4 -11   9        1.22      -14.02     57.80 o
  -3 -11   9      107.40      131.54     63.52 o
  -2 -11   9       44.58       71.64     63.05 o
  -1 -11   9       12.44       82.71     68.51 o
   0 -11   9        1.75      121.98     84.00 o
   1 -11   9      177.78      245.05     85.37 o
   2 -11   9      159.96      125.83     99.04 o
   3 -11   9       30.15      158.12     99.73 o
   4 -11   9       79.07       72.18     99.30 o
  -8 -10   9       31.01        9.42     55.43 o
  -7 -10   9      118.47      118.11     53.92 o
  -6 -10   9       69.22      100.99     57.05 o
  -5 -10   9       19.52       55.87     55.12 o
  -4 -10   9      544.80      430.84     57.61 o
  -3 -10   9       13.00        7.12     54.44 o
  -2 -10   9        1.55        7.13     61.05 o
  -1 -10   9       91.96      102.63     64.49 o
   0 -10   9       94.92       90.22     78.99 o
   1 -10   9      180.95      210.44     80.77 o
   2 -10   9       97.37      115.44     85.93 o
   3 -10   9       82.25      119.99     95.02 o
   4 -10   9       17.91       35.66     93.17 o
   5 -10   9       58.88       41.79    109.18 o
   6 -10   9      114.56      113.50    138.11 o
  -9  -9   9       55.68       49.45     56.91 o
  -8  -9   9      308.30      293.78     52.55 o
  -7  -9   9       15.78       54.94     51.31 o
  -6  -9   9       27.91       35.71     50.44 o
  -5  -9   9      803.60      784.39     53.47 o
  -4  -9   9        1.54       49.85     51.38 o
  -3  -9   9       17.96       85.33     51.85 o
  -2  -9   9      397.91      330.65     55.00 o
  -1  -9   9       18.91       57.49     59.46 o
   0  -9   9       80.59       74.79     77.13 o
   1  -9   9      371.32      382.49     84.27 o
   2  -9   9       22.63       90.49     81.76 o
   3  -9   9       88.79      228.00     89.80 o
   4  -9   9       38.03       45.65     94.98 o
   5  -9   9      140.06      137.40    100.69 o
   6  -9   9      170.28      204.02    112.90 o
   7  -9   9        0.24       28.90    133.72 o
   8  -9   9       26.49       71.97    157.67 o
 -10  -8   9        4.51       57.99     54.80 o
  -9  -8   9      109.63      133.00     54.31 o
  -8  -8   9       25.10       67.77     52.42 o
  -7  -8   9       80.64       64.72     51.17 o
  -6  -8   9      304.61      342.63     49.96 o
  -5  -8   9       82.19       90.76     49.20 o
  -4  -8   9       15.45       45.05     51.07 o
  -3  -8   9     1153.77     1058.83     51.15 o
  -2  -8   9       11.72       25.55     51.40 o
  -1  -8   9      346.72      284.61     53.22 o
   0  -8   9      397.37      401.68     66.87 o
   1  -8   9        5.10      -26.95     73.37 o
   2  -8   9      240.87      271.51     76.49 o
   3  -8   9      423.60      427.47     79.54 o
   4  -8   9        7.46       83.41     80.59 o
   5  -8   9      834.43      827.13     98.67 o
   6  -8   9      412.45      400.13    105.37 o
   7  -8   9      140.60      253.15    141.08 o
   8  -8   9        4.30       21.97    147.01 o
   9  -8   9       61.22       -7.47    156.79 o
 -11  -7   9       46.84       88.54     55.81 o
 -10  -7   9      313.84      228.78     53.86 o
  -9  -7   9      313.81      360.26     52.29 o
  -8  -7   9        3.81       79.02     50.39 o
  -7  -7   9      706.50      548.84     50.99 o
  -6  -7   9       86.43       80.87     48.68 o
  -5  -7   9       19.86       36.51     47.27 o
  -4  -7   9     1148.93     1219.15     50.00 o
  -3  -7   9        0.21       44.39     46.75 o
  -2  -7   9      494.85      463.62     51.24 o
  -1  -7   9     1042.78     1144.94     52.90 o
   0  -7   9      132.88      167.84     58.95 o
   1  -7   9        8.06       79.64     66.65 o
   2  -7   9      543.04      488.19     74.20 o
   3  -7   9        4.99       21.30     87.24 o
   4  -7   9      157.71      183.81     79.26 o
   5  -7   9      224.25      158.83     89.44 o
   6  -7   9       14.97       29.47     93.90 o
   7  -7   9      307.20      352.60    103.67 o
   8  -7   9      124.73      171.51    127.78 o
   9  -7   9       10.74       93.17    131.63 o
  10  -7   9       82.77      122.73    169.86 o
 -11  -6   9       30.98       89.45     54.24 o
 -10  -6   9      170.39      239.62     50.96 o
  -9  -6   9      480.20      570.84     51.27 o
  -8  -6   9      205.38      213.58     47.93 o
  -7  -6   9      264.27      251.67     46.28 o
  -6  -6   9        2.26       48.78     45.25 o
  -5  -6   9      503.56      536.84     46.75 o
  -4  -6   9        6.83       71.35     46.84 o
  -3  -6   9      160.81      173.19     47.00 o
  -2  -6   9      962.57     1019.28     50.32 o
  -1  -6   9       39.42       62.68     50.41 o
   0  -6   9       84.69       76.46     60.34 o
   1  -6   9      826.32      825.67     62.71 o
   2  -6   9        2.19        7.70     69.40 o
   3  -6   9      506.28      446.72    107.13 o
   4  -6   9      162.89      246.40     74.43 o
   5  -6   9      148.50      174.92     78.56 o
   6  -6   9        9.40       57.37     92.16 o
   7  -6   9      145.17      124.58     97.50 o
   8  -6   9      115.76       97.94     94.69 o
   9  -6   9      268.05      235.46    127.89 o
  10  -6   9       70.96      154.15    161.84 o
  11  -6   9       70.85        9.23    184.59 o
 -12  -5   9       10.82       71.97     56.64 o
 -11  -5   9      129.83       88.65     53.06 o
 -10  -5   9      404.14      482.74     52.90 o
  -9  -5   9      237.17      213.77     49.34 o
  -8  -5   9      287.27      329.93     48.36 o
  -7  -5   9       29.15       66.08     47.64 o
  -6  -5   9      866.55      695.17     48.10 o
  -5  -5   9      418.61      497.90     46.99 o
  -4  -5   9       56.56       63.71     47.15 o
  -3  -5   9      165.84      110.58     46.85 o
  -2  -5   9       18.34       94.03     48.37 o
  -1  -5   9      887.93      967.46     52.20 o
   0  -5   9     3510.95     3703.62     64.60 o
   1  -5   9      151.14      206.93     57.89 o
   2  -5   9      472.56      483.92     63.76 o
   3  -5   9       41.74       70.09     69.82 o
   4  -5   9      812.19      759.82     79.65 o
   5  -5   9      198.90      197.63     79.10 o
   6  -5   9      110.34      114.16     89.17 o
   7  -5   9      150.03      142.03     92.23 o
   8  -5   9       32.10       18.98     87.92 o
   9  -5   9      107.54      113.20     83.29 o
  10  -5   9       15.52       79.04    104.56 o
  11  -5   9      106.77      108.46    111.57 o
  12  -5   9      109.49       93.15    106.45 o
 -12  -4   9      177.63      142.79     56.56 o
 -11  -4   9      520.80      496.09     53.47 o
 -10  -4   9       36.54       60.77     50.27 o
  -9  -4   9      249.33      268.19     48.16 o
  -8  -4   9        0.09       52.27     47.58 o
  -7  -4   9     3271.84     3512.97     53.79 o
  -6  -4   9       30.53       52.67     44.81 o
  -5  -4   9     2700.42     2961.83     83.96 o
  -4  -4   9       80.40      102.44     45.48 o
  -3  -4   9       45.73       96.19     45.59 o
  -2  -4   9      484.12      485.96     47.33 o
  -1  -4   9     5686.56     5352.71     66.18 o
   0  -4   9      363.88      400.67     54.98 o
   1  -4   9      999.43     1060.56     63.00 o
   2  -4   9        0.10       53.02     61.87 o
   3  -4   9      801.91      845.12     66.14 o
   4  -4   9     2930.84     2778.40    116.55 o
   5  -4   9     1580.45     1664.84     77.03 o
   6  -4   9       65.82       82.25     72.91 o
   7  -4   9      322.86      289.25     74.56 o
   8  -4   9       40.90       65.59     76.86 o
   9  -4   9       77.21       75.16     68.97 o
  10  -4   9      329.63      316.16     75.45 o
  11  -4   9        0.07       37.25     86.77 o
  12  -4   9        4.26       47.33     94.41 o
 -12  -3   9       73.93      112.33     56.08 o
 -11  -3   9       55.96       84.28     52.77 o
 -10  -3   9       21.89       19.66     49.55 o
  -9  -3   9        3.62       22.99     47.87 o
  -8  -3   9       63.96      135.78     47.68 o
  -7  -3   9      177.62      125.79     45.96 o
  -6  -3   9      701.57      757.88     54.93 o
  -5  -3   9      317.24      246.64     44.59 o
  -4  -3   9     2016.81     2274.66     70.39 o
  -3  -3   9      391.04      452.64     46.52 o
  -2  -3   9     9799.73     9627.89    265.03 o
  -1  -3   9      913.74      807.49     71.06 o
   0  -3   9        6.39       21.15     69.38 o
   1  -3   9       18.36       -6.16     78.48 o
   2  -3   9       11.59       29.25     73.56 o
   3  -3   9     1760.52     1783.50     86.87 o
   4  -3   9     2598.66     2249.64    144.15 o
   5  -3   9     2128.19     2091.62     86.40 o
   6  -3   9      203.64      189.55     81.28 o
   7  -3   9       10.67       74.58     98.76 o
   8  -3   9      194.85      223.19    102.47 o
   9  -3   9      814.88      824.86     69.09 o
  10  -3   9       20.27       34.80     74.41 o
  11  -3   9        1.32       -1.91     76.33 o
  12  -3   9       52.00       30.23     77.13 o
  13  -3   9       62.34       65.11     98.64 o
 -12  -2   9        0.69      -11.53     56.48 o
 -11  -2   9      255.96      255.97     52.95 o
 -10  -2   9        7.43       19.24     52.20 o
  -9  -2   9      105.25       71.85     47.96 o
  -8  -2   9       68.95       86.84     46.41 o
  -7  -2   9      116.65      108.31     46.51 o
  -6  -2   9     2599.27     2692.47     56.96 o
  -5  -2   9     2154.87     2404.29     75.46 o
  -4  -2   9     1186.43     1290.94     85.97 o
  -3  -2   9     6758.23     7337.72    219.82 o
  -2  -2   9       61.04       83.26     61.65 o
  -1  -2   9      909.03      988.48     72.29 o
   0  -2   9     1524.34     1588.24     73.57 o
   1  -2   9       14.32       59.84     71.60 o
   2  -2   9      416.99      387.45     76.37 o
   3  -2   9     4346.95     4370.57    117.64 o
   4  -2   9     3573.12     3614.63    110.47 o
   5  -2   9      654.27      761.58     88.93 o
   6  -2   9       34.31       93.18     85.32 o
   7  -2   9      308.35      338.18     89.16 o
   8  -2   9     5863.35     6150.43    165.47 o
   9  -2   9      144.79      199.55     66.88 o
  10  -2   9       19.68       13.69     74.53 o
  11  -2   9       94.82       89.55     65.19 o
  12  -2   9      121.43      110.60     68.68 o
  13  -2   9        6.96       32.03     79.21 o
  14  -2   9       99.33       97.56     97.59 o
 -12  -1   9        0.31       18.57     58.76 o
 -11  -1   9      143.28      213.22     53.38 o
 -10  -1   9       62.13      100.16     52.67 o
  -9  -1   9      101.75      149.88     49.50 o
  -8  -1   9      292.37      279.96     50.59 o
  -7  -1   9        2.60       47.65     46.10 o
  -6  -1   9     1619.96     1503.47     55.86 o
  -5  -1   9     1924.02     1853.94     55.19 o
  -4  -1   9      885.34     1067.71     56.40 o
  -3  -1   9     2053.38     2085.95     67.34 o
  -2  -1   9       41.51       33.10     63.04 o
  -1  -1   9     6021.16     6046.76    110.07 o
   0  -1   9      219.69      249.85     69.43 o
   1  -1   9      191.93      161.40     71.80 o
   2  -1   9    10585.02    10005.22    313.74 o
   3  -1   9     5176.97     5345.90    107.53 o
   4  -1   9       19.89       30.47     87.50 o
   5  -1   9       23.30       59.44     85.71 o
   6  -1   9      177.88      166.65     75.96 o
   7  -1   9      792.83      843.71     78.94 o
   8  -1   9       50.34       85.12     79.79 o
   9  -1   9      195.20      214.96     67.85 o
  10  -1   9      117.99       93.96     58.24 o
  11  -1   9       35.63       30.80     62.18 o
  12  -1   9        1.14        9.89     65.93 o
  13  -1   9      200.95      171.66     69.74 o
  14  -1   9        0.75       55.75     89.10 o
 -12   0   9       75.59       56.27     68.46 o
 -11   0   9      506.15      492.25     62.45 o
 -10   0   9       62.84       98.86     57.19 o
  -9   0   9      281.14      364.47     51.10 o
  -8   0   9       62.76       71.05     47.34 o
  -7   0   9      393.83      379.64     49.93 o
  -6   0   9     2500.49     2322.37     74.15 o
  -5   0   9       60.84       44.23     62.75 o
  -4   0   9      203.50      336.10     63.48 o
  -3   0   9     5008.10     4528.94    234.52 o
  -2   0   9    12618.74    12417.96    310.66 o
  -1   0   9      706.10      769.71     69.70 o
   0   0   9     1770.39     1873.54     71.97 o
   1   0   9     4718.73     4678.75    297.65 o
   2   0   9      131.28      205.39     84.72 o
   3   0   9      205.70      137.71     76.29 o
   4   0   9     8613.83     8074.21    602.93 o
   5   0   9      347.90      338.63    115.26 o
   6   0   9      405.35      327.36     75.78 o
   7   0   9     1387.63     1311.49     78.94 o
   8   0   9       11.88       57.09     75.36 o
   9   0   9      753.90      779.34     66.30 o
  10   0   9      201.37      208.40     57.72 o
  11   0   9      181.84      180.62     56.19 o
  12   0   9      477.69      524.49     63.92 o
  13   0   9       20.19       13.30     69.45 o
  14   0   9       31.72       57.72     72.44 o
 -12   1   9      234.67      208.12     68.91 o
 -11   1   9      100.22       89.86     62.78 o
 -10   1   9      196.78      229.07     61.48 o
  -9   1   9       64.44       84.28     58.39 o
  -8   1   9      281.35      294.13     55.49 o
  -7   1   9      136.54      143.75     62.94 o
  -6   1   9      145.27      138.75     63.94 o
  -5   1   9        6.36      103.37     61.11 o
  -4   1   9     2041.05     2094.12    143.59 o
  -3   1   9     2536.57     2302.11    115.72 o
  -2   1   9      206.17      221.27     68.09 o
  -1   1   9     3670.76     3359.51    191.54 o
   0   1   9     1726.25     1681.95    197.83 o
   1   1   9     2661.51     2581.76     97.00 o
   2   1   9     3910.11     3780.14    253.92 o
   3   1   9    24149.96    23805.60   2499.40 o
   4   1   9     5590.79     5708.16    630.56 o
   5   1   9     2891.30     2697.17    106.69 o
   6   1   9        3.65       63.48     71.53 o
   7   1   9      114.86       95.75     64.14 o
   8   1   9     2353.46     2636.93     82.35 o
   9   1   9      409.39      380.77     51.31 o
  10   1   9      129.97      114.30     52.29 o
  11   1   9      233.18      247.55     54.16 o
  12   1   9       98.66       81.86     57.73 o
  13   1   9      122.06      165.24     67.00 o
  14   1   9      154.28      150.73     67.44 o
  15   1   9       48.47       -9.76     76.63 o
 -12   2   9       43.96       48.90     75.28 o
 -11   2   9      178.40      126.91     65.47 o
 -10   2   9       12.39       30.46     60.33 o
  -9   2   9        1.32       19.12     60.45 o
  -8   2   9     2071.17     2147.66     63.73 o
  -7   2   9      111.31      192.18     61.49 o
  -6   2   9     1538.69     1546.14     68.03 o
  -5   2   9      880.20     1031.57     69.10 o
  -4   2   9      504.59      530.30     66.31 o
  -3   2   9      386.85      385.97     70.03 o
  -2   2   9      835.50      645.54     68.24 o
  -1   2   9      501.47      400.88     81.87 o
   0   2   9     5196.21     5502.16    146.41 o
   1   2   9      291.58      217.81     87.71 o
   2   2   9     9463.52     8733.23    566.34 o
   3   2   9     8952.70     8368.87    567.44 o
   4   2   9     1424.98     1451.94     76.34 o
   5   2   9       26.28       42.86     91.52 o
   6   2   9        3.68       48.34     64.26 o
   7   2   9      364.14      325.95     59.36 o
   8   2   9     4955.96     5167.98    195.27 o
   9   2   9      739.69      764.97     70.67 o
  10   2   9      759.84      787.42     58.03 o
  11   2   9        4.57       86.46     53.38 o
  12   2   9       12.43       43.75     56.93 o
  13   2   9      706.96      838.81     94.92 o
  14   2   9       31.88      -12.00     62.52 o
  15   2   9        3.03       13.35     68.12 o
 -12   3   9       11.55      149.04     78.09 o
 -11   3   9      100.01      102.16     71.99 o
 -10   3   9       26.04       -5.51     62.84 o
  -9   3   9      118.48      158.74     60.64 o
  -8   3   9      575.40      468.68     60.75 o
  -7   3   9       35.63      -10.45     62.23 o
  -6   3   9      201.37      162.07     70.82 o
  -5   3   9      172.70      219.10     69.31 o
  -4   3   9        1.59       35.71     67.65 o
  -3   3   9      920.45      908.16     69.21 o
  -2   3   9      184.58      226.99     65.26 o
  -1   3   9      657.15      606.90     84.48 o
   0   3   9     1483.98     1439.62     88.91 o
   1   3   9     1457.70     1359.38    125.15 o
   2   3   9      181.54      234.58    117.95 o
   3   3   9     6761.56     6753.57    542.17 o
   4   3   9     1111.90     1116.76     72.68 o
   5   3   9       82.53      109.62     54.75 o
   6   3   9     1428.99     1460.09     57.20 o
   7   3   9     7070.08     8175.33    255.12 o
   8   3   9     2207.97     2424.56    124.41 o
   9   3   9      785.19      829.61     57.62 o
  10   3   9        4.49       17.32     46.53 o
  11   3   9       25.88       21.59     49.62 o
  12   3   9      364.53      409.56     54.02 o
  13   3   9       35.21      118.81     56.51 o
  14   3   9        7.12       11.05     64.99 o
  15   3   9      174.06      135.41     69.95 o
 -11   4   9       72.81       92.99     73.97 o
 -10   4   9      108.24      116.67     72.05 o
  -9   4   9       32.44       23.94     60.98 o
  -8   4   9        3.18       85.96     64.76 o
  -7   4   9      367.67      258.55     59.59 o
  -6   4   9       16.17       39.98     58.70 o
  -5   4   9       84.26       92.65     59.49 o
  -4   4   9     4531.30     4642.69    168.93 o
  -3   4   9        0.23       57.81     73.27 o
  -2   4   9     1037.42     1094.21     88.45 o
  -1   4   9      703.09      722.25     87.29 o
   0   4   9     6177.65     6494.33    430.32 o
   1   4   9     6168.46     6433.19    144.53 o
   2   4   9     4108.05     4340.97    215.26 o
   3   4   9      232.76      285.08     52.72 o
   4   4   9      390.99      362.68     53.77 o
   5   4   9     1342.00     1383.85     56.36 o
   6   4   9     4578.13     4505.24    250.38 o
   7   4   9     5674.98     6001.92    150.18 o
   8   4   9       51.33      157.23     46.15 o
   9   4   9     1004.60      963.89     48.59 o
  10   4   9        4.83       59.60     46.71 o
  11   4   9      736.90      540.95     49.27 o
  12   4   9      179.22      202.00     51.06 o
  13   4   9       44.38       72.84     54.91 o
  14   4   9       47.48       75.22     58.86 o
  15   4   9       25.28       36.42     67.41 o
 -11   5   9        4.53       21.58     81.06 o
 -10   5   9      184.20      244.46     77.75 o
  -9   5   9      103.74       98.43     67.25 o
  -8   5   9       17.16       65.36     65.33 o
  -7   5   9      330.50      322.32     64.09 o
  -6   5   9      566.41      498.34     62.23 o
  -5   5   9     4234.95     4392.85     71.83 o
  -4   5   9      208.32      214.77     61.74 o
  -3   5   9      276.66      399.51     60.21 o
  -2   5   9      259.79      327.81     66.87 o
  -1   5   9     1741.25     1908.27     67.49 o
   0   5   9      246.10      275.22     61.13 o
   1   5   9    14056.25    15496.38    414.71 o
   2   5   9     1087.72     1039.12     57.67 o
   3   5   9     1698.83     1948.90     56.80 o
   4   5   9     1643.75     1622.56     55.73 o
   5   5   9      405.04      326.19     51.93 o
   6   5   9     1144.94     1083.81     54.64 o
   7   5   9     2286.64     2500.99     66.27 o
   8   5   9      274.42      386.30     45.03 o
   9   5   9        6.63       48.64     48.07 o
  10   5   9      318.38      311.39     47.69 o
  11   5   9      128.03      194.78     50.31 o
  12   5   9       85.37      136.55     50.65 o
  13   5   9        6.98      117.32     56.74 o
  14   5   9      118.61       92.76     60.19 o
  15   5   9        0.10       25.34     62.49 o
 -10   6   9       68.76      103.51     81.88 o
  -9   6   9       82.86       75.39     75.73 o
  -8   6   9        2.91      -13.09     69.86 o
  -7   6   9       93.42      100.55     64.82 o
  -6   6   9      878.56      882.27     65.48 o
  -5   6   9      316.75      329.77     62.65 o
  -4   6   9     1694.37     1815.37     80.91 o
  -3   6   9     2154.13     2292.66     74.80 o
  -2   6   9        3.30       70.36     67.78 o
  -1   6   9       10.39      132.80     59.73 o
   0   6   9    12870.67    14185.48    331.76 o
   1   6   9       36.73       49.93     59.70 o
   2   6   9       82.51      125.73     51.15 o
   3   6   9       46.70       91.37     61.49 o
   4   6   9     2743.21     3006.09     93.84 o
   5   6   9      357.18      259.19     52.72 o
   6   6   9      628.30      718.76     52.88 o
   7   6   9       12.42      -35.10     43.47 o
   8   6   9      170.69      241.68     46.06 o
   9   6   9       58.93       -0.09     46.69 o
  10   6   9      320.77      283.54     47.13 o
  11   6   9      720.72      739.37     48.67 o
  12   6   9      135.03       29.07     51.36 o
  13   6   9      482.51      569.09     55.11 o
  14   6   9       46.77       45.71     56.66 o
  15   6   9      363.66      125.71     74.54 o
 -10   7   9       26.95        0.54     94.51 o
  -9   7   9      386.51      266.58    141.47 o
  -8   7   9      237.06      224.32     78.37 o
  -7   7   9      215.71      308.06     73.62 o
  -6   7   9       79.13       23.19     69.26 o
  -5   7   9      407.37      355.16     64.05 o
  -4   7   9      128.12      137.18     65.36 o
  -3   7   9      810.44      778.55     72.22 o
  -2   7   9      362.85      408.50     66.04 o
  -1   7   9     1791.47     1689.42     72.69 o
   0   7   9       10.32       76.08     64.81 o
   1   7   9       37.91      133.42     57.63 o
   2   7   9      862.51     1049.88     64.34 o
   3   7   9     1446.66     1810.93     64.75 o
   4   7   9     4047.67     4332.00    299.39 o
   5   7   9      533.56      610.55     48.00 o
   6   7   9      492.67      385.23     40.79 o
   7   7   9      309.47      428.05     39.36 o
   8   7   9      280.39      350.63     44.48 o
   9   7   9      253.46      181.54     46.90 o
  10   7   9      598.41      489.09     48.51 o
  11   7   9       47.20       86.12     49.87 o
  12   7   9      839.53      891.50     57.68 o
  13   7   9      191.49      257.23     65.19 o
  14   7   9      777.22      814.82     58.91 o
  15   7   9        4.31       18.73     59.84 o
  -9   8   9      104.52       52.82     92.84 o
  -8   8   9      124.42       69.59     75.70 o
  -7   8   9       14.23       44.87     67.78 o
  -6   8   9        0.67       66.39     68.14 o
  -5   8   9      149.49      140.92     66.19 o
  -4   8   9       11.96       38.48     68.27 o
  -3   8   9        2.50       22.53     68.02 o
  -2   8   9      907.53     1013.43     67.60 o
  -1   8   9      717.46      793.51     68.65 o
   0   8   9      619.10      701.36     66.11 o
   1   8   9     4789.38     4885.60     72.86 o
   2   8   9      394.77      398.47     48.05 o
   3   8   9      630.22      663.83     51.16 o
   4   8   9     3225.98     3207.11    150.39 o
   5   8   9      119.46      121.22     43.40 o
   6   8   9      433.70      345.73     39.86 o
   7   8   9      704.73      907.22     41.15 o
   8   8   9      902.99     1002.93     41.72 o
   9   8   9     2648.89     2577.15     45.53 o
  10   8   9      132.26      219.73     44.74 o
  11   8   9      101.07      156.74     50.02 o
  12   8   9      489.61      499.77     54.33 o
  13   8   9       28.02      154.35     65.24 o
  14   8   9        2.03       63.85     67.43 o
  15   8   9      315.01      265.10     63.54 o
  -9   9   9        3.78       53.41     98.92 o
  -8   9   9       23.82        7.22     82.96 o
  -7   9   9       62.96       82.42     79.27 o
  -6   9   9      459.15      533.34     74.12 o
  -5   9   9     1064.68     1179.07     95.89 o
  -4   9   9     1030.60     1056.92     82.96 o
  -3   9   9       11.33       66.59     73.40 o
  -2   9   9       22.44       43.51     71.37 o
  -1   9   9      939.39      979.47     67.23 o
   0   9   9     3838.98     3921.40    172.01 o
   1   9   9       49.62      142.19     48.10 o
   2   9   9       90.10      110.57     48.12 o
   3   9   9      632.63      701.48     43.53 o
   4   9   9       15.51       53.62     41.54 o
   5   9   9       13.44        8.51     43.57 o
   6   9   9     2487.54     2758.56    124.97 o
   7   9   9      999.16     1176.56     44.38 o
   8   9   9     3242.26     3772.60    159.30 o
   9   9   9       88.34      104.18     42.57 o
  10   9   9       53.98       33.81     42.30 o
  11   9   9       79.83       19.54     43.32 o
  12   9   9       38.60       64.15     54.79 o
  13   9   9        0.01       35.93     65.59 o
  14   9   9      187.78      123.27     65.83 o
  15   9   9        3.78       37.25     59.77 o
  -8  10   9        3.00       38.43     94.75 o
  -7  10   9      184.47      162.40     78.44 o
  -6  10   9      691.31      711.63     83.03 o
  -5  10   9      907.62      834.65    118.16 o
  -4  10   9        4.61       14.17     64.63 o
  -3  10   9       36.65      180.08     73.35 o
  -2  10   9      408.24      453.25     74.04 o
  -1  10   9     6079.74     6792.41    346.15 o
   0  10   9      714.33      642.95     67.85 o
   1  10   9      622.21      683.14     45.91 o
   2  10   9        1.12       28.23     43.73 o
   3  10   9       74.83      134.22     41.42 o
   4  10   9      690.03      720.74     47.58 o
   5  10   9     1764.30     1793.91     72.83 o
   6  10   9       38.94       84.57     41.26 o
   7  10   9      373.06      417.71     42.35 o
   8  10   9       65.42       36.30     41.88 o
   9  10   9      383.01      430.31     42.88 o
  10  10   9      136.78      116.30     43.59 o
  11  10   9       76.01      143.31     45.56 o
  12  10   9       44.55       68.51     46.54 o
  13  10   9      414.64      282.32     49.95 o
  14  10   9       43.74      109.04     70.47 o
  -7  11   9      171.06      175.82     90.58 o
  -6  11   9      321.49      305.00     77.89 o
  -5  11   9        8.12       37.44     71.01 o
  -4  11   9      132.77      124.47     65.18 o
  -3  11   9      129.79      169.91     66.82 o
  -2  11   9     2420.37     2734.89    157.20 o
  -1  11   9      577.68      536.21     55.18 o
   0  11   9       77.74      121.81     48.25 o
   1  11   9      305.41      336.13     48.73 o
   2  11   9      129.24      106.10     43.71 o
   3  11   9       26.45       80.12     43.71 o
   4  11   9     1742.08     1811.80    115.30 o
   5  11   9     1149.32     1172.89     47.70 o
   6  11   9      753.68      695.84     46.59 o
   7  11   9       85.51      120.62     42.45 o
   8  11   9      152.39      174.02     43.33 o
   9  11   9      837.97      848.23     45.50 o
  10  11   9      758.70      672.14     47.29 o
  11  11   9       17.56       44.35     46.51 o
  12  11   9      397.42      354.24     59.44 o
  13  11   9        0.21       45.55     58.79 o
  14  11   9       10.03       68.10     61.67 o
  -6  12   9       48.73       38.54     91.85 o
  -5  12   9       69.26      115.24     76.15 o
  -4  12   9       10.17       38.37     68.16 o
  -3  12   9       92.27       91.38     68.39 o
  -2  12   9       25.29       49.25     66.16 o
  -1  12   9      345.53      334.88     53.21 o
   0  12   9       55.59      108.11     51.91 o
   1  12   9      176.69      253.07     52.90 o
   2  12   9      392.39      313.64     47.57 o
   3  12   9     1477.54     1539.01     87.54 o
   4  12   9       66.10       79.55     44.99 o
   5  12   9       68.02       87.39     45.75 o
   6  12   9       80.27      132.29     44.25 o
   7  12   9        3.23       -3.15     43.68 o
   8  12   9      230.37      201.24     44.73 o
   9  12   9      127.69      126.87     47.13 o
  10  12   9      112.80      134.84     47.90 o
  11  12   9       76.75       43.70     48.07 o
  12  12   9        8.14       17.43     56.28 o
  13  12   9      164.58      147.85     59.44 o
  -4  13   9       17.80       53.99     78.62 o
  -3  13   9        2.94       15.73     68.14 o
  -2  13   9      267.56      215.27     71.47 o
  -1  13   9       97.81      139.72     56.69 o
   0  13   9      367.21      329.13     56.59 o
   1  13   9      188.12      189.34     51.75 o
   2  13   9      713.24      782.76     56.61 o
   3  13   9      461.23      523.36     57.45 o
   4  13   9       48.21       79.81     49.42 o
   5  13   9       88.54      140.64     55.38 o
   6  13   9      322.15      311.62     47.49 o
   7  13   9      139.68      197.96     53.40 o
   8  13   9      230.07      229.16     46.93 o
   9  13   9       89.18      139.03     64.94 o
  10  13   9       20.59       -0.09     65.09 o
  11  13   9       37.86       79.11     88.57 o
  12  13   9      172.55      176.87     68.35 o
  -3  14   9      198.35      134.46     82.32 o
  -2  14   9       29.77       24.33     63.53 o
  -1  14   9       74.53       33.42     61.62 o
   0  14   9       52.29       64.48     62.23 o
   1  14   9      125.44      182.92     63.43 o
   2  14   9        0.56       59.64     52.83 o
   3  14   9      132.71       79.65     61.28 o
   4  14   9      947.86      780.69     51.46 o
   5  14   9        5.80       90.89     51.64 o
   6  14   9      161.59      217.35     48.70 o
   7  14   9      685.89      569.76     57.13 o
   8  14   9        3.17       28.48     54.39 o
   9  14   9        3.88      -29.29     55.84 o
  10  14   9       51.50       87.90     57.77 o
  11  14   9       37.61       77.44     58.94 o
  -1  15   9      130.68      140.49     66.49 o
   0  15   9       67.68       93.56     74.79 o
   1  15   9        3.35      -23.78     70.61 o
   2  15   9       61.68       98.15     57.19 o
   3  15   9      192.57      165.46     55.93 o
   4  15   9        8.19       -2.53     51.77 o
   5  15   9        5.91        2.35     60.21 o
   6  15   9      244.90      211.88     69.13 o
   7  15   9       19.68       62.15     57.03 o
   8  15   9        1.86      -35.25     67.90 o
   9  15   9       49.96       96.87     59.56 o
  10  15   9       40.25       23.76    119.10 o
   3  16   9        6.22       47.56     60.30 o
   4  16   9       38.02       72.41     58.84 o
   5  16   9       21.48       87.03     62.50 o
   6  16   9      127.38      149.54     78.12 o
  -5 -11  10      290.73      285.17     62.73 o
  -4 -11  10        1.03       77.91     61.15 o
  -3 -11  10        7.85       22.14     64.53 o
  -2 -11  10        0.45      -30.29     72.77 o
  -1 -11  10      286.71      245.41     88.48 o
   0 -11  10      360.62      389.80     88.79 o
   1 -11  10      116.49      122.92     90.51 o
   2 -11  10       19.82       55.09     93.04 o
   3 -11  10        3.53       29.23     95.11 o
  -7 -10  10       15.95       60.67     58.25 o
  -6 -10  10      542.70      498.26     57.68 o
  -5 -10  10        6.25        8.32     56.99 o
  -4 -10  10       19.09       25.93     57.05 o
  -3 -10  10       12.95       88.19     59.79 o
  -2 -10  10       85.44      107.15     59.63 o
  -1 -10  10       18.77       69.25     74.95 o
   0 -10  10      145.46      204.48     83.70 o
   1 -10  10        3.65       54.23     82.42 o
   2 -10  10       18.13       33.52     88.30 o
   3 -10  10        3.03       98.37     89.36 o
   4 -10  10      233.66      176.45    104.23 o
   5 -10  10       31.66       59.53    100.10 o
  -9  -9  10       35.17       99.96     57.52 o
  -8  -9  10        2.14       33.66     55.43 o
  -7  -9  10      493.45      424.89     55.90 o
  -6  -9  10        1.76       84.87     55.55 o
  -5  -9  10       25.91       64.50     52.91 o
  -4  -9  10      472.31      517.64     54.98 o
  -3  -9  10        4.01      105.79     55.62 o
  -2  -9  10      189.32      171.83     56.23 o
  -1  -9  10      472.75      596.87     70.78 o
   0  -9  10        7.08       16.25     72.94 o
   1  -9  10       21.51       13.65     79.71 o
   2  -9  10       39.34       94.55     80.21 o
   3  -9  10      407.90      408.91     87.17 o
   4  -9  10      347.41      302.20     87.59 o
   5  -9  10       38.12       23.00    103.25 o
   6  -9  10       77.16       87.14    110.35 o
   7  -9  10        0.04       67.13    138.66 o
  -9  -8  10        1.84       83.17     57.95 o
  -8  -8  10      648.62      738.76     54.20 o
  -7  -8  10       18.79       25.51     52.38 o
  -6  -8  10        2.27       36.21     51.69 o
  -5  -8  10      279.30      267.41     52.22 o
  -4  -8  10       37.81       72.86     50.99 o
  -3  -8  10      130.55      172.68     54.01 o
  -2  -8  10     1035.95      906.64     55.93 o
  -1  -8  10       34.46       41.75     63.02 o
   0  -8  10        4.44       57.57     64.00 o
   1  -8  10       12.36       -7.52     77.59 o
   2  -8  10       98.86       44.54     77.31 o
   3  -8  10      451.66      452.68     92.20 o
   4  -8  10       81.12       70.08     89.75 o
   5  -8  10        1.99       39.01     95.44 o
   6  -8  10        0.27       83.85    100.73 o
   7  -8  10       41.83       52.44    111.93 o
   8  -8  10       23.00      108.12    138.44 o
 -10  -7  10      123.36      113.68     54.80 o
  -9  -7  10      345.00      328.71     52.46 o
  -8  -7  10       52.82       33.20     54.30 o
  -7  -7  10        2.87       13.26     51.29 o
  -6  -7  10     1545.38     1369.45     51.94 o
  -5  -7  10        1.23       53.80     49.92 o
  -4  -7  10       28.98       45.86     49.36 o
  -3  -7  10      116.13      131.81     50.56 o
  -2  -7  10        2.03        0.16     50.42 o
  -1  -7  10        9.38       73.52     59.48 o
   0  -7  10     1462.20     1497.49     67.75 o
   1  -7  10      157.54      217.10     67.64 o
   2  -7  10        6.38       45.33     80.78 o
   3  -7  10       50.64       53.10     79.35 o
   4  -7  10       30.16       74.26     88.36 o
   5  -7  10      378.40      379.09     90.45 o
   6  -7  10        8.87       83.94     93.34 o
   7  -7  10       30.27       70.14    103.15 o
   8  -7  10      169.52      182.59    116.57 o
   9  -7  10       30.21        2.64    151.84 o
  10  -7  10       75.40       11.87    158.55 o
 -11  -6  10       77.88       45.55     55.80 o
 -10  -6  10       38.89       22.85     54.90 o
  -9  -6  10       87.46      117.24     51.05 o
  -8  -6  10        0.16        7.59     48.93 o
  -7  -6  10      721.93      807.70     51.43 o
  -6  -6  10       11.28       44.91     48.96 o
  -5  -6  10      590.28      593.47     47.47 o
  -4  -6  10      252.10      276.23     48.60 o
  -3  -6  10      375.79      333.86     48.53 o
  -2  -6  10      378.00      487.56     50.49 o
  -1  -6  10     2963.14     2737.48     65.04 o
   0  -6  10      384.66      361.45     61.82 o
   1  -6  10       57.57       33.11     65.46 o
   2  -6  10      831.80      787.68     73.60 o
   3  -6  10      468.66      443.49     76.59 o
   4  -6  10      198.43      198.71     87.09 o
   5  -6  10       37.24       84.74     87.76 o
   6  -6  10       46.52       72.14     92.18 o
   7  -6  10      822.06      799.44    101.81 o
   8  -6  10       11.77       20.20    103.82 o
   9  -6  10       78.49      146.75    117.47 o
  10  -6  10       19.18       68.23    149.54 o
  11  -6  10       26.26      -19.34    173.27 o
 -11  -5  10       11.93       55.04     55.75 o
 -10  -5  10       14.84       56.32     54.18 o
  -9  -5  10        0.97       67.40     51.09 o
  -8  -5  10      256.28      212.99     49.03 o
  -7  -5  10      192.70      159.16     46.31 o
  -6  -5  10        1.44       38.42     46.32 o
  -5  -5  10       44.55       83.93     45.72 o
  -4  -5  10       28.16       64.48     48.27 o
  -3  -5  10        0.79        7.06     48.37 o
  -2  -5  10     3722.06     3777.76     75.65 o
  -1  -5  10      296.30      288.56     57.21 o
   0  -5  10      287.98      337.20     57.82 o
   1  -5  10        1.74      -15.83     59.07 o
   2  -5  10      480.27      491.79     61.26 o
   3  -5  10       98.83      139.87     70.06 o
   4  -5  10      204.96      174.10     73.17 o
   5  -5  10       40.42      -15.50     87.15 o
   6  -5  10      184.09      124.62     81.85 o
   7  -5  10       37.09       59.62     93.16 o
   8  -5  10       65.10       59.11     90.41 o
   9  -5  10     1079.42      933.08     88.64 o
  10  -5  10        6.57       61.44     92.34 o
  11  -5  10       61.09       70.76    116.75 o
 -11  -4  10      234.98      300.77     56.70 o
 -10  -4  10       14.71       78.38     52.14 o
  -9  -4  10      342.93      316.17     51.29 o
  -8  -4  10        0.91       10.01     48.64 o
  -7  -4  10      718.11      686.17     50.30 o
  -6  -4  10        4.40       28.95     45.68 o
  -5  -4  10     2471.17     2290.17     62.82 o
  -4  -4  10      150.15      174.59     45.77 o
  -3  -4  10     1753.74     2018.03     61.89 o
  -2  -4  10      112.35      172.66     54.91 o
  -1  -4  10      157.92      177.26     56.79 o
   0  -4  10       13.55       42.01     57.49 o
   1  -4  10      237.32      240.55     58.55 o
   2  -4  10      759.50      772.00     87.42 o
   3  -4  10     3364.24     3225.90    116.20 o
   4  -4  10      630.65      604.92     88.78 o
   5  -4  10      120.83      145.60     67.08 o
   6  -4  10      583.51      522.82     75.24 o
   7  -4  10      102.87       90.88     70.04 o
   8  -4  10      876.84      755.45     86.05 o
   9  -4  10       19.92       32.28     72.07 o
  10  -4  10        9.38       47.90     75.52 o
  11  -4  10      322.30      275.43     82.20 o
  12  -4  10       41.66       64.39     91.18 o
 -12  -3  10       59.76      107.86     60.27 o
 -11  -3  10        0.04       29.75     55.46 o
 -10  -3  10       76.41      108.92     53.35 o
  -9  -3  10      362.56      441.58     51.28 o
  -8  -3  10      922.47     1105.69     49.36 o
  -7  -3  10      229.31      221.99     46.79 o
  -6  -3  10      188.13      190.42     45.92 o
  -5  -3  10      120.42       32.28     47.61 o
  -4  -3  10     2837.80     2795.08     77.65 o
  -3  -3  10      280.17      369.55     48.68 o
  -2  -3  10      298.39      212.52     65.18 o
  -1  -3  10      618.97      716.78     72.66 o
   0  -3  10      155.37      104.51     72.61 o
   1  -3  10      190.72      170.08     79.15 o
   2  -3  10     1372.43     1342.95     84.68 o
   3  -3  10      211.36      257.43     80.37 o
   4  -3  10      252.79      142.16     99.80 o
   5  -3  10       54.73       10.18     79.67 o
   6  -3  10      584.21      553.07     83.80 o
   7  -3  10       72.39       56.12     84.50 o
   8  -3  10        9.21       32.26    103.15 o
   9  -3  10       79.44      109.05     78.01 o
  10  -3  10       99.79      108.37     75.51 o
  11  -3  10       64.05       39.09     79.81 o
  12  -3  10       38.42       35.23     74.34 o
  13  -3  10      200.35      164.21     89.58 o
 -12  -2  10        3.74       30.28     57.87 o
 -11  -2  10       45.92       84.11     55.36 o
 -10  -2  10      135.89      167.02     51.99 o
  -9  -2  10     1016.51     1054.37     51.98 o
  -8  -2  10      108.58       56.90     47.14 o
  -7  -2  10        2.13        2.23     47.49 o
  -6  -2  10     1113.75     1171.48     50.28 o
  -5  -2  10     3126.02     2944.49     66.42 o
  -4  -2  10      124.52       65.90     52.09 o
  -3  -2  10     3285.84     3265.52     69.68 o
  -2  -2  10      928.28     1154.06     68.29 o
  -1  -2  10      651.55      588.47     72.75 o
   0  -2  10       27.00      117.21     70.44 o
   1  -2  10      870.65      794.12     76.66 o
   2  -2  10       71.64       73.35     78.17 o
   3  -2  10     2229.97     2445.99     79.12 o
   4  -2  10      649.66      675.69     77.42 o
   5  -2  10      479.31      576.99     90.80 o
   6  -2  10     1353.80     1354.32     94.92 o
   7  -2  10     3286.64     3381.28    104.31 o
   8  -2  10      507.16      548.89     93.15 o
   9  -2  10        0.11       27.15     90.74 o
  10  -2  10       33.00       60.68     75.42 o
  11  -2  10       34.80       -8.60     81.20 o
  12  -2  10      197.43      160.44     70.43 o
  13  -2  10        0.04       13.46     73.83 o
 -12  -1  10      107.36      161.95     66.25 o
 -11  -1  10       43.05       -3.91     62.56 o
 -10  -1  10     1069.93     1088.11     54.50 o
  -9  -1  10      547.02      622.67     52.40 o
  -8  -1  10      895.61      885.55     52.16 o
  -7  -1  10        6.75       59.99     47.75 o
  -6  -1  10      451.44      553.57     48.01 o
  -5  -1  10       74.98      111.99     61.85 o
  -4  -1  10     3313.14     3530.71    133.57 o
  -3  -1  10     1475.59     1314.75     67.15 o
  -2  -1  10      858.26      776.56     67.77 o
  -1  -1  10       57.99      123.08     67.26 o
   0  -1  10     8670.18     8660.14    186.52 o
   1  -1  10      321.42      325.12     67.20 o
   2  -1  10      774.21      737.76     86.85 o
   3  -1  10     2116.82     2003.55    127.40 o
   4  -1  10      172.72      240.39     89.15 o
   5  -1  10      153.99      165.69    132.40 o
   6  -1  10        6.56       63.03     81.61 o
   7  -1  10      760.26      797.93     84.68 o
   8  -1  10       65.36       82.16     79.14 o
   9  -1  10      144.54      139.10     80.41 o
  10  -1  10        8.81       59.69     73.79 o
  11  -1  10      342.52      344.96     64.84 o
  12  -1  10        1.98       74.66     68.25 o
  13  -1  10       83.05       45.07     67.60 o
  14  -1  10        3.48        2.25     76.51 o
 -12   0  10        1.95       94.60     70.24 o
 -11   0  10      290.46      303.00     66.73 o
 -10   0  10       17.97       47.27     62.58 o
  -9   0  10       93.85      132.15     57.60 o
  -8   0  10      252.14      256.53     56.61 o
  -7   0  10       98.86       44.00     53.67 o
  -6   0  10       91.94       83.20     69.14 o
  -5   0  10     2637.29     2675.50    100.22 o
  -4   0  10     2382.78     2363.15    130.42 o
  -3   0  10      510.94      593.81     71.84 o
  -2   0  10      749.13      738.75     69.05 o
  -1   0  10     5939.96     5691.75    304.35 o
   0   0  10     6671.40     6589.97    262.42 o
   1   0  10      236.24      197.07     88.74 o
   2   0  10     1688.49     1683.94     88.39 o
   3   0  10        0.89       -4.44     77.43 o
   4   0  10     5498.18     4796.95    200.08 o
   5   0  10      146.07      135.84     79.21 o
   6   0  10       41.48      187.91     77.02 o
   7   0  10       19.36      124.13     79.26 o
   8   0  10      443.88      550.93     77.54 o
   9   0  10      604.35      691.77     81.17 o
  10   0  10      998.92      982.99     87.33 o
  11   0  10      139.49      161.37     60.10 o
  12   0  10       45.66       37.52     60.47 o
  13   0  10       43.62       58.38     66.78 o
  14   0  10       13.13       47.26     75.23 o
 -12   1  10       66.49       97.50     66.68 o
 -11   1  10        0.94       98.48     67.65 o
 -10   1  10       85.23      124.93     66.66 o
  -9   1  10      516.38      511.55     59.22 o
  -8   1  10       65.48      106.64     59.06 o
  -7   1  10      153.47      165.81     64.52 o
  -6   1  10      893.29      907.01     67.20 o
  -5   1  10       61.00       64.27     67.16 o
  -4   1  10      375.00      425.45     66.32 o
  -3   1  10     2023.16     1953.54     93.72 o
  -2   1  10     3720.27     3663.81     74.02 o
  -1   1  10       59.42       57.56     66.14 o
   0   1  10     2208.30     2475.85    364.83 o
   1   1  10     8143.47     8726.99    960.84 o
   2   1  10       67.56       53.31     78.84 o
   3   1  10      107.03      109.57     77.42 o
   4   1  10     7400.19     7796.19    322.42 o
   5   1  10       11.28       84.79     76.29 o
   6   1  10      274.74      299.21     70.09 o
   7   1  10      569.71      606.14     76.09 o
   8   1  10       47.28       69.38     69.84 o
   9   1  10     1080.15     1165.51     70.14 o
  10   1  10       64.86       66.78     49.37 o
  11   1  10       39.23       45.21     54.85 o
  12   1  10      232.81      179.22     62.52 o
  13   1  10        0.48       10.59     61.88 o
  14   1  10       72.20       40.67     66.87 o
  15   1  10      193.71      133.56     76.89 o
 -12   2  10        1.21       15.10     78.47 o
 -11   2  10        0.31       13.19     65.76 o
 -10   2  10      447.14      462.96     66.94 o
  -9   2  10      302.63      267.81     62.58 o
  -8   2  10        4.79       82.75     72.31 o
  -7   2  10      588.27      576.34     64.11 o
  -6   2  10       78.95       95.71     67.32 o
  -5   2  10      379.01      426.94     66.30 o
  -4   2  10     8095.42     8170.17    174.91 o
  -3   2  10      135.39      206.73     68.49 o
  -2   2  10        3.86       32.09     64.90 o
  -1   2  10       45.76       59.26     64.88 o
   0   2  10    11551.10    11928.74    114.94 o
   1   2  10       46.59      122.16     87.98 o
   2   2  10       66.59      121.29     79.04 o
   3   2  10     5011.39     5121.73     85.09 o
   4   2  10     1710.28     1832.20     94.88 o
   5   2  10      357.73      390.89     79.08 o
   6   2  10     2998.13     2738.84     98.94 o
   7   2  10       31.22       42.35     64.11 o
   8   2  10     1322.04     1385.56     65.69 o
   9   2  10       93.40       99.68     49.91 o
  10   2  10      153.04      152.25     50.86 o
  11   2  10       38.53       67.59     50.88 o
  12   2  10      193.16      205.32     57.27 o
  13   2  10       41.06       55.87     58.27 o
  14   2  10      264.53      164.89     63.34 o
  15   2  10       15.30        1.77     68.51 o
 -11   3  10      146.09      158.44     75.77 o
 -10   3  10      443.53      382.70     64.25 o
  -9   3  10      189.35      136.31     59.77 o
  -8   3  10       12.17       24.59     68.21 o
  -7   3  10       82.68       80.17     67.26 o
  -6   3  10      385.33      431.63     69.32 o
  -5   3  10     5447.35     6002.45     83.62 o
  -4   3  10       15.11      124.83     68.87 o
  -3   3  10      497.04      512.91     68.09 o
  -2   3  10       67.54       76.41     66.90 o
  -1   3  10        7.40      -28.09     81.54 o
   0   3  10     1385.90     1460.77     89.09 o
   1   3  10    18561.94    18451.05   1535.75 o
   2   3  10       96.74       82.13     76.34 o
   3   3  10     2286.45     2217.81     78.99 o
   4   3  10       65.81      146.70    124.60 o
   5   3  10     5713.10     5139.20    229.58 o
   6   3  10       52.39       56.08     64.54 o
   7   3  10      133.39      198.14     51.22 o
   8   3  10      435.30      428.52     55.91 o
   9   3  10        1.15        9.53     49.48 o
  10   3  10      260.77      361.04     48.66 o
  11   3  10      100.01      159.77     52.84 o
  12   3  10        2.49      -25.57     53.66 o
  13   3  10      241.25      283.45     57.58 o
  14   3  10        1.94       56.79     62.40 o
  15   3  10        1.26       70.90     68.37 o
 -11   4  10      238.98      198.95     80.65 o
 -10   4  10        5.78       41.62     67.11 o
  -9   4  10       93.06       84.00     62.88 o
  -8   4  10        2.58       51.83     62.17 o
  -7   4  10       73.22       63.07     62.01 o
  -6   4  10     4984.21     5320.51    332.78 o
  -5   4  10      131.82      156.53     60.06 o
  -4   4  10      890.49      925.23     75.29 o
  -3   4  10     1106.18     1175.46    105.62 o
  -2   4  10      223.40      169.43     83.52 o
  -1   4  10      406.56      440.93    103.39 o
   0   4  10    11165.04    11931.03    255.95 o
   1   4  10      411.77      492.03     81.23 o
   2   4  10     2110.90     2233.21     79.08 o
   3   4  10      155.26      251.04     54.96 o
   4   4  10     2928.18     2999.81     61.15 o
   5   4  10     2689.26     2647.62     59.90 o
   6   4  10      188.04      218.57     65.97 o
   7   4  10       24.57       67.57     54.55 o
   8   4  10     1075.99     1149.43     48.43 o
   9   4  10     1235.35     1304.19     71.43 o
  10   4  10       61.69       44.85     47.78 o
  11   4  10       33.02      135.59     52.50 o
  12   4  10      109.32      166.07     52.55 o
  13   4  10       14.66       62.40     52.99 o
  14   4  10       23.41       56.63     60.04 o
  15   4  10      395.90      211.30     66.31 o
 -11   5  10       99.92       33.57     84.40 o
 -10   5  10       16.11       96.71     76.53 o
  -9   5  10      130.81      109.62     71.89 o
  -8   5  10       37.19       75.60     65.62 o
  -7   5  10      222.54      245.61     62.77 o
  -6   5  10      620.51      584.48     63.47 o
  -5   5  10      386.48      429.83     63.70 o
  -4   5  10       66.96        1.48     60.47 o
  -3   5  10     1155.85     1153.95     60.30 o
  -2   5  10       66.12       76.94     64.68 o
  -1   5  10     8484.89     9049.39    269.28 o
   0   5  10      174.69      154.35     60.99 o
   1   5  10     1313.53     1524.64     75.15 o
   2   5  10       58.54       81.65     55.41 o
   3   5  10     4494.76     4564.20    220.24 o
   4   5  10     4373.37     4798.05    145.39 o
   5   5  10     1160.79     1185.12     54.65 o
   6   5  10      366.65      401.10    116.69 o
   7   5  10       48.99      116.62     54.48 o
   8   5  10      647.15      577.50     47.91 o
   9   5  10     1156.54     1222.97     49.30 o
  10   5  10      590.10      619.77     49.50 o
  11   5  10      167.78      264.26     48.56 o
  12   5  10      352.87      217.87     52.97 o
  13   5  10        3.45       85.94     56.28 o
  14   5  10      584.79      573.50     85.50 o
  15   5  10        0.82       21.66     60.93 o
 -10   6  10      191.52      155.24     88.73 o
  -9   6  10       64.64       89.88     75.63 o
  -8   6  10      374.14      389.84     75.12 o
  -7   6  10        1.44       55.69     65.85 o
  -6   6  10       20.98       25.73     64.11 o
  -5   6  10      498.55      490.75     66.11 o
  -4   6  10       20.21       31.29     60.12 o
  -3   6  10      108.62       91.97     58.74 o
  -2   6  10     3644.71     3742.14    201.31 o
  -1   6  10        2.26       32.35     65.09 o
   0   6  10      288.51      329.39     60.08 o
   1   6  10      708.97      739.70     61.21 o
   2   6  10     2084.53     2266.28     61.02 o
   3   6  10     3128.07     3555.52    107.94 o
   4   6  10     2621.90     2469.32     58.27 o
   5   6  10      986.87      980.99     54.40 o
   6   6  10      642.49      693.51     70.34 o
   7   6  10      359.61      331.14     44.21 o
   8   6  10     1336.46     1624.94     81.83 o
   9   6  10     3015.48     3451.98    189.20 o
  10   6  10       18.40       10.16     47.49 o
  11   6  10       53.62       39.47     49.84 o
  12   6  10      137.03      111.05     51.32 o
  13   6  10      697.82      670.64     56.15 o
  14   6  10        1.89      109.26     58.52 o
  15   6  10        7.37       54.48     60.93 o
 -10   7  10       89.94      114.28     86.45 o
  -9   7  10       33.61       53.22     80.83 o
  -8   7  10       15.88       52.68     73.50 o
  -7   7  10        0.85       50.99     67.27 o
  -6   7  10      216.56      216.74     63.70 o
  -5   7  10      131.94      156.29     66.64 o
  -4   7  10      977.78      893.41     63.41 o
  -3   7  10       76.18       86.00     67.13 o
  -2   7  10     2197.68     2163.79     82.96 o
  -1   7  10       22.69       17.28     94.39 o
   0   7  10     6950.01     7265.95    190.65 o
   1   7  10      597.77      611.95     86.64 o
   2   7  10      628.54      734.35     56.92 o
   3   7  10     2447.46     2621.74     67.35 o
   4   7  10     1067.90     1246.98     56.25 o
   5   7  10      165.30      151.19     53.12 o
   6   7  10      688.13      745.65     64.68 o
   7   7  10     1133.66     1210.01     62.66 o
   8   7  10     3927.74     4529.90    155.62 o
   9   7  10      336.21      308.21     46.49 o
  10   7  10      259.38      363.56     46.45 o
  11   7  10        4.71      108.59     75.94 o
  12   7  10      348.82      263.25     50.41 o
  13   7  10       17.55       60.06     53.76 o
  14   7  10       42.12       83.45     56.80 o
  15   7  10        0.07       12.57     62.30 o
  -9   8  10       51.87       58.04     89.59 o
  -8   8  10      141.85      109.52     74.45 o
  -7   8  10      805.93      770.82     74.18 o
  -6   8  10      477.17      459.93     68.89 o
  -5   8  10      109.51      128.58     66.34 o
  -4   8  10      292.88      238.22     67.67 o
  -3   8  10       33.42       -1.73     68.92 o
  -2   8  10       15.90        9.84     60.54 o
  -1   8  10     1350.88     1529.33     68.14 o
   0   8  10        2.82       24.33     59.49 o
   1   8  10        6.64        8.56     60.11 o
   2   8  10     1245.39     1440.43     85.85 o
   3   8  10      410.09      431.13     55.80 o
   4   8  10      665.49      854.98     72.40 o
   5   8  10      875.87      907.17     59.94 o
   6   8  10      999.79      981.47     46.68 o
   7   8  10     2485.78     2581.08     50.04 o
   8   8  10      244.06      294.39     53.92 o
   9   8  10      624.43      690.83     51.73 o
  10   8  10        8.28       80.03     47.30 o
  11   8  10      221.39      193.95     48.98 o
  12   8  10        4.91       24.44     50.15 o
  13   8  10      988.26     1023.46     67.38 o
  14   8  10       35.76        5.43     57.57 o
  15   8  10       45.34       43.58     61.68 o
  -8   9  10      196.88      230.21     87.31 o
  -7   9  10      197.47      205.61     76.12 o
  -6   9  10      352.96      370.60     71.11 o
  -5   9  10      199.80      179.59     71.33 o
  -4   9  10      114.73       97.82     66.57 o
  -3   9  10      283.41      237.65     76.76 o
  -2   9  10      534.25      630.19     67.97 o
  -1   9  10        5.58        3.20     65.30 o
   0   9  10        0.01       -5.56     59.02 o
   1   9  10      626.45      624.85     65.43 o
   2   9  10        0.22       70.87     58.43 o
   3   9  10       17.42      102.31     52.90 o
   4   9  10     1904.31     2072.16    135.75 o
   5   9  10      819.38      764.00     46.37 o
   6   9  10     3791.95     3851.70    198.92 o
   7   9  10      819.67      914.54     54.44 o
   8   9  10      657.52      641.59     42.51 o
   9   9  10      504.75      464.57     42.88 o
  10   9  10       44.27       41.92     42.56 o
  11   9  10      143.30      121.98     49.56 o
  12   9  10      182.29      137.87     60.53 o
  13   9  10      122.09       48.74     63.29 o
  14   9  10       50.97       73.20     58.45 o
  15   9  10      127.58       76.46     61.62 o
  -7  10  10       99.98      131.88     84.04 o
  -6  10  10        0.25       43.23     73.42 o
  -5  10  10        2.34       14.67     75.46 o
  -4  10  10        3.19       35.13     70.74 o
  -3  10  10      745.98      727.05     78.33 o
  -2  10  10       89.81       88.33     70.16 o
  -1  10  10      309.79      298.47     71.02 o
   0  10  10     1068.27      954.84     63.99 o
   1  10  10        3.42       12.28     65.03 o
   2  10  10      961.38      937.32     59.24 o
   3  10  10      791.72      905.11     54.94 o
   4  10  10      104.29       91.72     43.20 o
   5  10  10       38.17       97.00     45.82 o
   6  10  10      208.38      289.88     41.65 o
   7  10  10      555.97      486.46     42.47 o
   8  10  10      948.55      876.84     43.64 o
   9  10  10       18.95       33.18     44.09 o
  10  10  10        0.34       27.66     49.36 o
  11  10  10      152.97      111.40     53.69 o
  12  10  10      228.92      215.01     48.59 o
  13  10  10      216.86      257.63     57.42 o
  14  10  10      120.32      117.86     60.17 o
  -6  11  10        0.53       65.39     74.91 o
  -5  11  10       34.21       56.31     70.24 o
  -4  11  10      535.94      551.41     64.26 o
  -3  11  10      100.71      136.78     65.28 o
  -2  11  10      319.02      357.71     61.16 o
  -1  11  10      324.02      398.71     58.26 o
   0  11  10       76.21       60.23     60.22 o
   1  11  10       19.57       78.04     47.26 o
   2  11  10      377.32      355.30     44.52 o
   3  11  10       15.75       51.36     43.45 o
   4  11  10      304.07      397.32     47.97 o
   5  11  10        0.21        5.07     43.45 o
   6  11  10        2.44      -44.33     41.23 o
   7  11  10       27.62       28.92     43.31 o
   8  11  10     1011.22     1019.12     76.61 o
   9  11  10      170.67      171.91     44.65 o
  10  11  10       75.39      100.30     45.32 o
  11  11  10       74.65       46.97     53.20 o
  12  11  10      251.38      188.01     48.96 o
  13  11  10      481.79      299.98     59.99 o
  14  11  10        5.26       20.08     59.33 o
  -5  12  10       40.63       80.40     76.22 o
  -4  12  10       27.48       77.75     65.88 o
  -3  12  10      120.53       93.58     66.81 o
  -2  12  10       52.48       62.35     67.47 o
  -1  12  10        1.77       70.02     58.07 o
   0  12  10       24.57       49.62     53.23 o
   1  12  10      991.86      910.04     54.24 o
   2  12  10       97.60       85.50     47.84 o
   3  12  10       45.26       25.26     45.98 o
   4  12  10       76.46       82.35     51.37 o
   5  12  10      109.38       88.10     45.05 o
   6  12  10      292.82      251.26     44.36 o
   7  12  10     1060.21      995.53     46.47 o
   8  12  10        0.54      -17.60     44.54 o
   9  12  10        4.41       -4.51     51.13 o
  10  12  10       42.65       36.09     46.29 o
  11  12  10      309.01      219.37     57.38 o
  12  12  10      377.57      213.47     56.95 o
  13  12  10        0.72       91.67     60.80 o
  -4  13  10      134.64      168.78     74.69 o
  -3  13  10       13.87      -11.08     74.74 o
  -2  13  10        3.51       -0.12     67.46 o
  -1  13  10      229.27      265.03     65.80 o
   0  13  10      773.09      670.67     55.74 o
   1  13  10      100.54       74.34     52.66 o
   2  13  10      115.24      191.94     49.30 o
   3  13  10        8.41      106.14     54.65 o
   4  13  10       82.12      107.44     49.01 o
   5  13  10      780.50      786.86     55.62 o
   6  13  10      835.14      819.61     52.88 o
   7  13  10      136.81      170.00     51.68 o
   8  13  10       64.62       73.77     52.17 o
   9  13  10        5.05        2.47     63.49 o
  10  13  10        5.00       42.86     64.31 o
  11  13  10      438.25      378.04     90.89 o
  12  13  10       44.84       92.96     87.16 o
  -2  14  10        1.56       35.00     75.57 o
  -1  14  10      291.81      212.62     75.28 o
   0  14  10        6.69       60.84     59.37 o
   1  14  10      224.67      250.29     57.93 o
   2  14  10       41.37       64.40     59.35 o
   3  14  10       18.68       46.90     50.20 o
   4  14  10      167.37      133.77     49.39 o
   5  14  10      965.44      807.18     51.75 o
   6  14  10       95.60      126.69     49.11 o
   7  14  10        0.01       42.74     57.62 o
   8  14  10      100.44      130.00     56.61 o
   9  14  10        4.93       34.71     65.96 o
  10  14  10      279.84      200.73     74.86 o
  11  14  10       48.51       16.19     68.72 o
   0  15  10      136.54       99.19     62.04 o
   1  15  10       61.77       94.52     66.60 o
   2  15  10       33.01       35.82     57.56 o
   3  15  10       22.15       65.97     57.68 o
   4  15  10      493.79      376.36     55.80 o
   5  15  10      101.46       54.18     52.93 o
   6  15  10       80.61       71.43     58.85 o
   7  15  10      220.35      213.17     51.28 o
   8  15  10       29.99      128.77     68.27 o
   9  15  10       69.76       30.39     88.01 o
   4  16  10       46.65       53.33     56.89 o
   5  16  10       10.17       74.61     57.11 o
   6  16  10      116.54      148.25     79.27 o
  -3 -11  11       68.50       54.71     68.08 o
  -2 -11  11       41.53       77.13     86.85 o
  -1 -11  11      166.95      266.97     91.78 o
   0 -11  11        0.09        1.85     92.31 o
   1 -11  11       10.81       42.62    100.51 o
  -6 -10  11       25.41       40.79     65.88 o
  -5 -10  11        0.32       30.14     58.72 o
  -4 -10  11      114.65      107.26     60.59 o
  -3 -10  11       64.15       73.31     63.06 o
  -2 -10  11      287.48      262.02     70.95 o
  -1 -10  11       27.82       68.89     82.61 o
   0 -10  11       65.01       99.09     87.03 o
   1 -10  11       51.55      119.88     87.76 o
   2 -10  11      399.42      412.48     92.15 o
   3 -10  11        1.70       68.83     93.67 o
   4 -10  11        2.66       98.38     99.18 o
  -8  -9  11       10.67       35.98     58.81 o
  -7  -9  11        2.85       39.04     59.41 o
  -6  -9  11      255.42      238.21     56.98 o
  -5  -9  11        4.42       75.65     56.59 o
  -4  -9  11        4.30       90.04     56.65 o
  -3  -9  11      200.67      195.81     57.80 o
  -2  -9  11       38.54       95.85     66.01 o
  -1  -9  11       28.26       21.22     67.55 o
   0  -9  11       16.31      -17.91     74.48 o
   1  -9  11      279.51      281.55     83.99 o
   2  -9  11       57.83       99.79     84.04 o
   3  -9  11      101.06      148.30     89.72 o
   4  -9  11       87.97       41.67     99.39 o
   5  -9  11        0.87       46.81     95.00 o
   6  -9  11      255.04      251.47    125.48 o
  -9  -8  11        0.85       79.48     59.35 o
  -8  -8  11        0.70       30.73     56.02 o
  -7  -8  11      106.34      134.80     54.77 o
  -6  -8  11       16.89       24.78     54.08 o
  -5  -8  11       79.57      111.74     52.23 o
  -4  -8  11      217.31      211.69     55.50 o
  -3  -8  11      116.26      135.70     54.83 o
  -2  -8  11        5.11       80.66     64.60 o
  -1  -8  11      325.25      321.36     66.64 o
   0  -8  11       54.96       59.84     69.63 o
   1  -8  11      537.01      461.38     90.98 o
   2  -8  11       56.81       20.36     82.73 o
   3  -8  11       46.93       83.54     81.61 o
   4  -8  11       61.67       82.65     86.85 o
   5  -8  11       91.06       61.44     88.46 o
   6  -8  11       26.35      -50.06     93.60 o
   7  -8  11       71.75       50.69    112.76 o
   8  -8  11       71.39       75.04    141.41 o
  -9  -7  11        0.17        9.80     54.44 o
  -8  -7  11      700.57      675.73     54.96 o
  -7  -7  11        4.31       40.58     52.45 o
  -6  -7  11       13.01       29.23     49.71 o
  -5  -7  11      103.05      138.53     52.16 o
  -4  -7  11        6.50        5.54     50.89 o
  -3  -7  11      151.81      117.41     53.64 o
  -2  -7  11      970.52      960.88     79.42 o
  -1  -7  11      119.41      142.05     59.41 o
   0  -7  11      791.41      636.72     66.76 o
   1  -7  11      169.82      199.93     69.56 o
   2  -7  11       32.16      -28.78     77.11 o
   3  -7  11       16.42       63.09     78.28 o
   4  -7  11       69.59      129.13     81.37 o
   5  -7  11      287.39      355.11     93.45 o
   6  -7  11      382.88      475.25    101.02 o
   7  -7  11       17.26      107.94    104.13 o
   8  -7  11      277.90      218.56    113.39 o
   9  -7  11      147.81      124.60    139.87 o
 -10  -6  11       24.52      111.95     56.63 o
  -9  -6  11      114.64       93.32     53.57 o
  -8  -6  11      166.47      228.35     52.11 o
  -7  -6  11      157.95      137.82     49.91 o
  -6  -6  11      225.41      265.74     51.85 o
  -5  -6  11        0.95       25.17     49.32 o
  -4  -6  11       11.90       40.51     50.37 o
  -3  -6  11      416.60      435.73     50.97 o
  -2  -6  11        4.03       46.41     55.62 o
  -1  -6  11       30.32      124.28     57.53 o
   0  -6  11      308.66      338.23     62.20 o
   1  -6  11       23.54       26.45     61.01 o
   2  -6  11      158.04      171.45     67.01 o
   3  -6  11      105.15       48.40     78.14 o
   4  -6  11        0.68       48.48     81.62 o
   5  -6  11     1933.41     1792.73     91.23 o
   6  -6  11       13.41       72.37     92.61 o
   7  -6  11       62.33       85.89     98.31 o
   8  -6  11       94.67      127.45    106.53 o
   9  -6  11       13.63        9.85     99.82 o
  10  -6  11        8.95       56.26    156.68 o
 -11  -5  11        1.77       -0.51     59.91 o
 -10  -5  11      540.53      591.55     57.90 o
  -9  -5  11      309.71      229.78     54.22 o
  -8  -5  11      221.99      265.20     50.70 o
  -7  -5  11        8.27       50.74     49.40 o
  -6  -5  11        4.91        6.64     55.06 o
  -5  -5  11       35.71        9.57     49.30 o
  -4  -5  11     2029.17     1802.87     54.41 o
  -3  -5  11       27.60       95.15     48.32 o
  -2  -5  11        7.63       57.36     56.66 o
  -1  -5  11      179.87      139.50     60.76 o
   0  -5  11       13.28       35.40     57.87 o
   1  -5  11      568.66      501.29     64.01 o
   2  -5  11     2314.01     2199.24     80.11 o
   3  -5  11       37.62      102.33     70.20 o
   4  -5  11     1192.71     1043.04     73.34 o
   5  -5  11        0.95      -27.02     78.88 o
   6  -5  11      558.29      517.65    124.60 o
   7  -5  11      152.55      130.95     96.70 o
   8  -5  11       35.26       62.63     98.25 o
   9  -5  11       86.48       80.80     95.95 o
  10  -5  11       76.09      106.15     92.29 o
  11  -5  11      108.14      128.71    127.29 o
 -11  -4  11      113.02      158.46     58.68 o
 -10  -4  11      167.24      178.56     54.68 o
  -9  -4  11      717.10      607.17     54.04 o
  -8  -4  11      129.57      125.46     51.31 o
  -7  -4  11      637.77      620.73     49.92 o
  -6  -4  11       32.82       79.05     47.73 o
  -5  -4  11     3385.31     3217.67    112.34 o
  -4  -4  11      109.26       23.78     47.61 o
  -3  -4  11       33.27       47.49     56.71 o
  -2  -4  11      396.23      442.54     57.63 o
  -1  -4  11      815.19      948.76     58.79 o
   0  -4  11        4.89       59.96     61.06 o
   1  -4  11      429.52      466.66     77.00 o
   2  -4  11       13.74       84.21     80.27 o
   3  -4  11      239.48      206.96     78.86 o
   4  -4  11      114.93      192.08    103.78 o
   5  -4  11      208.77      190.32     91.91 o
   6  -4  11      937.41      767.51     74.59 o
   7  -4  11       16.82       11.87     70.95 o
   8  -4  11       24.62       13.23     71.77 o
   9  -4  11      412.42      342.31     81.91 o
  10  -4  11        2.78       50.99     77.36 o
  11  -4  11       62.65       83.84     83.37 o
  12  -4  11      140.29      118.04     93.20 o
 -11  -3  11       15.50       39.29     57.05 o
 -10  -3  11      379.46      379.69     57.17 o
  -9  -3  11       13.07       62.79     53.06 o
  -8  -3  11      373.21      312.76     51.21 o
  -7  -3  11      143.64      227.77     49.85 o
  -6  -3  11      453.75      537.34     51.16 o
  -5  -3  11       48.51       52.07     48.03 o
  -4  -3  11       78.97      101.39     55.98 o
  -3  -3  11       88.38       97.06     55.62 o
  -2  -3  11       74.76      110.51     70.53 o
  -1  -3  11       25.25       40.18     72.34 o
   0  -3  11     3659.88     3613.84     80.74 o
   1  -3  11      624.01      652.54     75.47 o
   2  -3  11      125.47       76.33     72.61 o
   3  -3  11       84.90       64.35     75.31 o
   4  -3  11       88.25      111.90     81.92 o
   5  -3  11     1246.35     1105.13    110.90 o
   6  -3  11      112.87      162.58     79.23 o
   7  -3  11      180.49      182.43     84.50 o
   8  -3  11       48.77       62.20     86.23 o
   9  -3  11       70.30       85.00    101.64 o
  10  -3  11      112.25      139.39     70.35 o
  11  -3  11      296.18      294.14     83.73 o
  12  -3  11       54.29       20.80     73.93 o
  13  -3  11      101.70       46.53     81.21 o
 -11  -2  11       95.73      171.51     63.72 o
 -10  -2  11       70.24      101.25     54.35 o
  -9  -2  11      650.08      635.81     61.53 o
  -8  -2  11       10.85      107.70     51.91 o
  -7  -2  11     1789.70     1733.14     53.58 o
  -6  -2  11       24.44       69.54     48.78 o
  -5  -2  11      228.94      149.99     54.04 o
  -4  -2  11      621.71      659.59     66.74 o
  -3  -2  11      394.28      523.84     69.18 o
  -2  -2  11        0.89       66.16     77.72 o
  -1  -2  11     3772.00     3811.24     76.94 o
   0  -2  11      435.82      328.20     67.00 o
   1  -2  11       23.35       47.43     70.29 o
   2  -2  11       65.97       97.20     76.10 o
   3  -2  11      317.43      311.45     70.90 o
   4  -2  11     1687.92     1637.04    141.24 o
   5  -2  11     1077.53     1183.34    151.19 o
   6  -2  11       26.37       32.99    101.31 o
   7  -2  11        6.25       40.90     87.89 o
   8  -2  11      112.68      162.65     92.60 o
   9  -2  11       61.79       71.49     95.11 o
  10  -2  11     1059.78     1193.44     83.03 o
  11  -2  11      110.04      129.87     83.75 o
  12  -2  11       42.52       70.11     66.94 o
  13  -2  11       12.56       28.41     74.91 o
 -11  -1  11       65.50      140.46     64.80 o
 -10  -1  11      290.84      344.06     62.21 o
  -9  -1  11      341.89      395.20     60.19 o
  -8  -1  11      371.25      381.20     57.68 o
  -7  -1  11       40.95       66.06     54.91 o
  -6  -1  11      666.76      634.65     56.86 o
  -5  -1  11      286.94      447.94     65.62 o
  -4  -1  11      300.42      355.74     68.47 o
  -3  -1  11      300.02      387.19     67.28 o
  -2  -1  11     3179.40     3836.99    121.85 o
  -1  -1  11     1946.99     1989.49     68.14 o
   0  -1  11       33.65       29.40     65.08 o
   1  -1  11     2900.81     3057.05    105.34 o
   2  -1  11       49.95       19.02     78.14 o
   3  -1  11      351.04      394.48     94.53 o
   4  -1  11     1450.61     1494.43     93.28 o
   5  -1  11      909.23     1086.13     99.82 o
   6  -1  11        1.25      -17.81     77.48 o
   7  -1  11      141.63      183.48     88.65 o
   8  -1  11      536.27      576.63     87.33 o
   9  -1  11      378.97      411.37     81.24 o
  10  -1  11       97.00      105.47     74.27 o
  11  -1  11      188.36      201.64     64.14 o
  12  -1  11       14.98       37.75     69.47 o
  13  -1  11      113.34      107.00     72.45 o
  14  -1  11        3.42       24.21     77.45 o
 -11   0  11       18.65       99.54     68.42 o
 -10   0  11      189.49      219.91     62.15 o
  -9   0  11        7.35       55.13     59.31 o
  -8   0  11       35.36       97.20     56.64 o
  -7   0  11      363.77      377.93     59.04 o
  -6   0  11      417.83      421.91     71.24 o
  -5   0  11      512.72      458.16     66.27 o
  -4   0  11     1947.59     1997.79    100.96 o
  -3   0  11     3030.88     3196.71     81.28 o
  -2   0  11      717.46      839.08     67.53 o
  -1   0  11     1217.50     1084.99     72.01 o
   0   0  11     3887.26     3979.48     74.36 o
   1   0  11        3.51        3.83     65.16 o
   2   0  11      568.80      558.52     95.38 o
   3   0  11     2682.35     2653.33     98.68 o
   4   0  11      275.68      294.46     77.62 o
   5   0  11      112.21      163.88     82.16 o
   6   0  11      277.15      234.82     81.41 o
   7   0  11      105.25      145.78     92.62 o
   8   0  11     1066.99     1042.74     81.51 o
   9   0  11      707.49      751.70     81.67 o
  10   0  11       10.71       49.94     57.64 o
  11   0  11       43.50       54.06     61.76 o
  12   0  11      214.59      208.52     63.71 o
  13   0  11       10.58       37.37     70.72 o
  14   0  11      195.36      165.61     76.51 o
 -11   1  11      482.93      467.55     68.59 o
 -10   1  11      131.34      132.03     65.00 o
  -9   1  11       35.00       46.97     59.82 o
  -8   1  11      562.69      640.84     62.33 o
  -7   1  11     1076.38     1042.74     69.85 o
  -6   1  11      692.21      698.81     65.78 o
  -5   1  11       57.72       87.01     65.82 o
  -4   1  11     4310.22     4585.93     77.52 o
  -3   1  11       27.22       87.68     68.17 o
  -2   1  11       90.45       65.23     66.42 o
  -1   1  11     3624.81     3722.04    141.87 o
   0   1  11     1447.16     1583.41     70.16 o
   1   1  11       35.45       84.52     86.34 o
   2   1  11      101.78      148.44     85.15 o
   3   1  11      677.24      709.22     81.43 o
   4   1  11     1591.79     1706.32    221.89 o
   5   1  11      257.09      272.87     68.01 o
   6   1  11      154.67      249.19    113.83 o
   7   1  11     1516.51     1735.43     81.51 o
   8   1  11       33.15        4.17     70.83 o
   9   1  11     1153.29     1132.54    113.50 o
  10   1  11      357.46      291.56     53.68 o
  11   1  11        1.10       -9.94     56.77 o
  12   1  11        7.54       40.61     56.22 o
  13   1  11      234.88      200.12     63.93 o
  14   1  11       28.85       75.28     66.96 o
 -11   2  11      337.10      327.40     65.95 o
 -10   2  11       18.75      104.38     64.81 o
  -9   2  11      374.26      365.95     63.55 o
  -8   2  11        0.62      -19.63     64.12 o
  -7   2  11      139.94      138.96     65.60 o
  -6   2  11     4695.49     4829.16    182.14 o
  -5   2  11       46.72       85.66     66.87 o
  -4   2  11     1782.42     1827.51     73.61 o
  -3   2  11      233.54      230.25     68.07 o
  -2   2  11     2641.13     2724.82    116.94 o
  -1   2  11       73.16      143.54     85.45 o
   0   2  11      635.64      689.23     91.65 o
   1   2  11      695.71      870.43    132.89 o
   2   2  11     4862.82     5471.41    101.75 o
   3   2  11      705.19      665.34     76.21 o
   4   2  11     3871.82     3802.33     81.93 o
   5   2  11      628.48      606.78     74.62 o
   6   2  11      760.41      857.78    113.94 o
   7   2  11        0.75        5.69     64.34 o
   8   2  11       41.08       94.17     58.87 o
   9   2  11       10.44       56.56     58.76 o
  10   2  11      278.92      316.44     52.34 o
  11   2  11       80.49       67.64     54.21 o
  12   2  11      261.70      280.58     56.80 o
  13   2  11        0.08       69.18     63.57 o
  14   2  11        3.73       20.27     62.54 o
  15   2  11      189.23      121.47     71.55 o
 -11   3  11        8.55       79.45     71.57 o
 -10   3  11       47.82       57.66     64.69 o
  -9   3  11       16.98       60.76     61.05 o
  -8   3  11       24.79       82.60     70.23 o
  -7   3  11      782.10      798.06     72.66 o
  -6   3  11      366.20      451.43     68.35 o
  -5   3  11        1.58       69.37     74.02 o
  -4   3  11     2039.64     2085.21    123.21 o
  -3   3  11     2033.72     2043.07     73.92 o
  -2   3  11        4.32       -8.95     67.76 o
  -1   3  11     5616.36     6001.79    371.98 o
   0   3  11      810.07      833.61     85.31 o
   1   3  11      151.71      127.50     86.46 o
   2   3  11      344.53      424.99     80.95 o
   3   3  11     3165.04     3287.59    160.03 o
   4   3  11      241.37      311.12     73.45 o
   5   3  11      276.61      357.88     77.37 o
   6   3  11       51.55      163.38     99.00 o
   7   3  11       35.10       67.81     57.91 o
   8   3  11     2790.26     2926.51    197.71 o
   9   3  11      463.83      517.28     53.00 o
  10   3  11       65.69       67.95     54.09 o
  11   3  11      649.76      660.88     86.71 o
  12   3  11       69.30       51.36     54.19 o
  13   3  11        7.53       10.79     55.39 o
  14   3  11      228.92      227.23     61.90 o
  15   3  11        3.03       60.44     71.85 o
 -11   4  11        4.47       58.37     85.84 o
 -10   4  11        1.36       96.30     67.99 o
  -9   4  11       52.87       51.77     67.14 o
  -8   4  11      837.67      746.98     76.42 o
  -7   4  11       56.49       95.93     64.26 o
  -6   4  11       42.85       30.34     63.12 o
  -5   4  11       28.98       74.28     74.83 o
  -4   4  11      170.26      229.22     70.25 o
  -3   4  11       95.05      208.71     69.87 o
  -2   4  11     2204.35     2368.64    111.77 o
  -1   4  11      252.21      358.21     83.10 o
   0   4  11     4899.68     5172.57    201.45 o
   1   4  11       20.09      -67.12    104.10 o
   2   4  11     3696.38     4029.41    151.63 o
   3   4  11     2103.44     2476.96     78.78 o
   4   4  11      186.51      157.53     53.69 o
   5   4  11        1.86       32.24     55.47 o
   6   4  11      273.94      256.47     54.96 o
   7   4  11     1363.56     1457.65     61.22 o
   8   4  11     3610.12     3680.90    245.94 o
   9   4  11       37.89       99.23     47.08 o
  10   4  11     1079.12     1081.88     79.15 o
  11   4  11       36.88       50.76     49.33 o
  12   4  11       95.58      143.28     52.19 o
  13   4  11      241.87      193.24     57.87 o
  14   4  11        0.24       26.49     60.20 o
  15   4  11        0.18        3.38     64.24 o
 -10   5  11       20.58       34.93     72.64 o
  -9   5  11       96.82       92.28     75.47 o
  -8   5  11      220.52      212.27     67.66 o
  -7   5  11       93.74       47.44     62.67 o
  -6   5  11        2.07       51.59     63.04 o
  -5   5  11        3.05       50.95     63.34 o
  -4   5  11        0.75       28.78     60.29 o
  -3   5  11     9315.83     9573.10    493.83 o
  -2   5  11      320.78      249.70     61.69 o
  -1   5  11     1617.40     1708.05    186.75 o
   0   5  11       13.23       83.28     74.12 o
   1   5  11     4377.18     4412.23    241.61 o
   2   5  11     1095.44     1231.32     59.11 o
   3   5  11     3673.37     4061.96     62.57 o
   4   5  11      678.37      822.38     55.53 o
   5   5  11      715.64      703.44     55.71 o
   6   5  11      929.70     1056.91     67.19 o
   7   5  11     1505.58     1517.47     56.81 o
   8   5  11     2110.01     2346.26     60.27 o
   9   5  11      109.54      118.32     45.76 o
  10   5  11       12.03       66.98     49.98 o
  11   5  11      274.16      369.87     51.54 o
  12   5  11     1696.18     1686.84    130.76 o
  13   5  11       88.99      117.63     57.36 o
  14   5  11       74.50       38.77     57.19 o
  15   5  11      186.83      159.78     62.37 o
 -10   6  11      125.03      149.19     88.02 o
  -9   6  11      315.78      266.61     74.80 o
  -8   6  11        7.89       38.81     68.84 o
  -7   6  11      150.93      161.85     64.83 o
  -6   6  11      108.46       78.31     64.16 o
  -5   6  11      158.17      208.90     64.26 o
  -4   6  11     3557.26     3437.15    142.66 o
  -3   6  11      397.28      397.63     59.49 o
  -2   6  11      153.64      174.77     60.46 o
  -1   6  11      282.58      370.96     68.85 o
   0   6  11      295.81      321.25     66.96 o
   1   6  11     1099.17     1168.62     62.17 o
   2   6  11     3205.62     3621.80     98.63 o
   3   6  11      286.24      414.65     56.32 o
   4   6  11       54.61       98.47     53.33 o
   5   6  11      100.80      119.07     52.96 o
   6   6  11     1001.54     1037.82     55.23 o
   7   6  11     2148.49     2057.44    105.60 o
   8   6  11       83.44       94.82     47.37 o
   9   6  11       37.16       46.82     47.64 o
  10   6  11       49.58       80.34     46.90 o
  11   6  11      256.22      301.44     52.25 o
  12   6  11      152.99      146.65     52.23 o
  13   6  11       15.77       -9.54     55.91 o
  14   6  11       73.34       92.60     57.24 o
  15   6  11        2.65        2.23     61.04 o
  -9   7  11      241.58      193.49     66.45 o
  -8   7  11        4.54        1.54     72.13 o
  -7   7  11      202.41      210.81     71.17 o
  -6   7  11       72.37       76.24     66.70 o
  -5   7  11      832.20      864.36     68.20 o
  -4   7  11        6.80       66.14     62.65 o
  -3   7  11      252.61      243.52     69.64 o
  -2   7  11      267.45      250.14     65.10 o
  -1   7  11     2413.70     2424.41    138.72 o
   0   7  11     1123.26     1238.23     67.84 o
   1   7  11     5291.98     5177.94    276.29 o
   2   7  11      231.65      266.29     57.16 o
   3   7  11      189.41      388.39     55.91 o
   4   7  11      260.99      238.33     54.72 o
   5   7  11     1026.70     1029.13     55.85 o
   6   7  11     4004.62     4057.09    158.05 o
   7   7  11      404.28      549.13     61.16 o
   8   7  11      605.87      633.50     48.71 o
   9   7  11      155.88      166.12     49.26 o
  10   7  11       39.71       82.42     49.01 o
  11   7  11      280.20      221.06     49.25 o
  12   7  11      114.51       91.50     52.72 o
  13   7  11       92.48      113.89     56.53 o
  14   7  11      234.63      140.90     58.69 o
  15   7  11       23.51       57.05     62.55 o
  -9   8  11       10.15       49.62     85.65 o
  -8   8  11      290.97      315.78     76.39 o
  -7   8  11      138.63       92.35     70.35 o
  -6   8  11      751.35      644.41     76.42 o
  -5   8  11      123.63      159.18     66.38 o
  -4   8  11       11.83        4.48     65.01 o
  -3   8  11      200.19      247.20     71.25 o
  -2   8  11       99.03      136.34     69.34 o
  -1   8  11       45.98       63.28     67.88 o
   0   8  11     6319.05     6723.55    283.79 o
   1   8  11      424.96      364.89     59.49 o
   2   8  11      510.27      512.08     59.78 o
   3   8  11      726.60      833.11     57.87 o
   4   8  11     1311.97     1670.74     61.41 o
   5   8  11     4417.07     5035.60    249.68 o
   6   8  11      220.70      247.53     52.19 o
   7   8  11     2213.58     2249.34     92.62 o
   8   8  11       98.86       90.61     45.61 o
   9   8  11      214.99      204.87     47.87 o
  10   8  11       34.25       57.81     49.56 o
  11   8  11      327.26      259.69     48.55 o
  12   8  11       12.51       74.15     52.60 o
  13   8  11      167.75       80.53     53.84 o
  14   8  11       69.55      108.25     55.82 o
  15   8  11      108.39       47.68     62.07 o
  -8   9  11      337.58      283.98     84.62 o
  -7   9  11       74.28      118.98     79.93 o
  -6   9  11       16.42       79.41     72.98 o
  -5   9  11       65.95       94.01     69.75 o
  -4   9  11      726.87      724.16     68.75 o
  -3   9  11       28.06      122.42     69.58 o
  -2   9  11      827.45      790.51     72.37 o
  -1   9  11      459.58      534.01     64.04 o
   0   9  11       18.76       38.94     63.37 o
   1   9  11      529.87      611.38     60.26 o
   2   9  11     3231.81     3081.54    102.15 o
   3   9  11      347.13      499.18     61.21 o
   4   9  11      901.68     1158.33     59.37 o
   5   9  11     1722.56     1667.14     54.38 o
   6   9  11      250.56      409.20     56.60 o
   7   9  11       12.10       58.67     46.47 o
   8   9  11      338.68      346.29     48.51 o
   9   9  11       36.43       72.96     45.27 o
  10   9  11      192.85      250.00     48.46 o
  11   9  11        3.13      -15.38     51.72 o
  12   9  11      157.48      171.83     54.12 o
  13   9  11        1.24       40.97     54.35 o
  14   9  11      116.04       -2.17     59.25 o
  15   9  11        0.05      -41.56     62.51 o
  -7  10  11       19.38       34.62     85.11 o
  -6  10  11        5.01      -16.68     75.77 o
  -5  10  11      986.44      937.72     76.88 o
  -4  10  11       90.33       43.90     69.42 o
  -3  10  11       25.81       47.16     71.49 o
  -2  10  11      556.96      504.91     70.35 o
  -1  10  11        6.19       18.80     62.76 o
   0  10  11       20.28       88.17     64.24 o
   1  10  11     2186.79     2236.72     66.65 o
   2  10  11     1352.74     1190.00     62.61 o
   3  10  11      332.44      327.40     58.10 o
   4  10  11      212.31      142.20     42.60 o
   5  10  11       84.99      190.85     43.34 o
   6  10  11      881.62     1008.12     42.86 o
   7  10  11      486.88      549.16     54.14 o
   8  10  11       67.13      153.80     43.10 o
   9  10  11      493.82      553.64     48.85 o
  10  10  11      171.89      214.10     62.44 o
  11  10  11      789.08      809.27    124.66 o
  12  10  11      226.61      203.59     55.33 o
  13  10  11      134.42      116.91     53.79 o
  14  10  11        7.22      112.41     62.51 o
  -6  11  11      256.47      251.54     80.55 o
  -5  11  11       84.07       84.29     77.08 o
  -4  11  11      302.89      256.94     76.14 o
  -3  11  11      227.74      171.28     80.24 o
  -2  11  11      177.98      169.65     74.11 o
  -1  11  11        9.02       50.31     67.62 o
   0  11  11     2041.85     2493.92     77.70 o
   1  11  11       41.47       12.52     55.87 o
   2  11  11       92.79      158.73     54.20 o
   3  11  11      474.36      478.43     45.50 o
   4  11  11       17.18       32.77     46.74 o
   5  11  11      136.82      159.76     44.85 o
   6  11  11     2745.10     2524.18     59.66 o
   7  11  11      809.06      757.44     45.07 o
   8  11  11      447.18      435.04     45.10 o
   9  11  11      123.62      152.41     45.22 o
  10  11  11       72.66       76.97     46.94 o
  11  11  11      730.86      702.04     83.13 o
  12  11  11       12.16       63.59     54.97 o
  13  11  11       59.81       39.43     57.31 o
  14  11  11      161.58      155.56     60.18 o
  -5  12  11       39.24       32.99     76.87 o
  -4  12  11       33.83       63.37     70.29 o
  -3  12  11       18.88       75.43     72.31 o
  -2  12  11       63.98      106.41     62.45 o
  -1  12  11     2415.44     2227.36    140.69 o
   0  12  11        0.56       43.93     60.59 o
   1  12  11        9.04        4.25     57.65 o
   2  12  11       16.19       24.85     46.41 o
   3  12  11       63.69       37.81     46.40 o
   4  12  11      270.86      203.17     49.43 o
   5  12  11      901.78      806.80     45.86 o
   6  12  11      174.30      205.88     45.88 o
   7  12  11       16.76        9.12     44.07 o
   8  12  11      138.01      198.43     46.57 o
   9  12  11       97.52       72.75     52.05 o
  10  12  11      280.78      242.10     47.23 o
  11  12  11       16.06       16.67     54.74 o
  12  12  11        5.80       41.16     50.17 o
  13  12  11      154.24       83.63     68.93 o
  -4  13  11        4.82       17.85     75.83 o
  -3  13  11        3.26       37.39     78.03 o
  -2  13  11      410.50      246.37     68.64 o
  -1  13  11        3.83       30.29     62.69 o
   0  13  11      163.90       64.97     63.31 o
   1  13  11       67.67      118.20     53.11 o
   2  13  11       97.54       93.67     51.39 o
   3  13  11       68.23      108.34     50.57 o
   4  13  11     1075.32     1007.17     95.56 o
   5  13  11      106.96      158.86     46.07 o
   6  13  11       68.16      119.83     47.47 o
   7  13  11       63.67       28.09     45.41 o
   8  13  11      133.69      117.84     56.26 o
   9  13  11      200.67      202.46     48.36 o
  10  13  11      290.59      185.55     50.46 o
  11  13  11        8.34       42.22     50.17 o
  12  13  11       48.06      101.15     68.53 o
  -2  14  11        7.36       49.09     72.60 o
  -1  14  11      251.44      242.95     74.76 o
   0  14  11       61.83      114.91     66.43 o
   1  14  11       17.99        4.35     59.76 o
   2  14  11       10.99       26.79     56.46 o
   3  14  11     1371.68     1124.14     60.44 o
   4  14  11        6.39       73.35     49.13 o
   5  14  11       78.68      141.57     50.72 o
   6  14  11      295.58      262.70     50.02 o
   7  14  11       76.36      136.85     56.42 o
   8  14  11       45.98       43.56     49.14 o
   9  14  11      135.85       93.83     58.19 o
  10  14  11        8.74       49.17     68.19 o
  11  14  11       54.74       36.87     73.00 o
   0  15  11        1.78        2.22     73.77 o
   1  15  11        3.13       36.20     64.77 o
   2  15  11       67.56       68.32     64.01 o
   3  15  11       52.18        8.58     53.25 o
   4  15  11       26.87       24.72     56.20 o
   5  15  11      131.14      172.55     52.82 o
   6  15  11        3.70       28.98     54.09 o
   7  15  11       91.46       60.46     52.82 o
   8  15  11      200.29      124.67     53.55 o
   9  15  11       16.97       26.11     74.37 o
  -4 -10  12       94.96      149.89     66.02 o
  -3 -10  12       13.02       23.35     72.62 o
  -2 -10  12       12.77       31.98     73.67 o
  -1 -10  12        2.75       81.36     87.23 o
   0 -10  12      214.24      312.48     91.14 o
   1 -10  12       27.66       78.72     90.52 o
   2 -10  12        0.89      -49.53    112.89 o
   3 -10  12       22.63       27.73     98.81 o
  -6  -9  12       11.11       75.76     59.76 o
  -5  -9  12      546.01      500.61     60.90 o
  -4  -9  12        3.79      126.29     59.90 o
  -3  -9  12       93.39       90.63     67.58 o
  -2  -9  12        4.94       82.41     67.98 o
  -1  -9  12      157.86      195.75     70.45 o
   0  -9  12      382.31      284.68     79.82 o
   1  -9  12      199.85      103.00     93.83 o
   2  -9  12        9.66      -17.08     88.25 o
   3  -9  12        7.99       29.80     88.77 o
   4  -9  12      231.76      294.07    103.48 o
   5  -9  12       62.99       83.52    105.16 o
  -8  -8  12       36.26       63.82     58.83 o
  -7  -8  12       11.28       36.72     58.82 o
  -6  -8  12      663.74      626.83     57.04 o
  -5  -8  12       19.04       16.43     54.92 o
  -4  -8  12       16.30       81.89     55.41 o
  -3  -8  12        1.19      -17.22     64.95 o
  -2  -8  12      129.63      103.53     63.72 o
  -1  -8  12      518.76      584.33     70.73 o
   0  -8  12       65.79       86.21     67.56 o
   1  -8  12       57.80       83.60     78.23 o
   2  -8  12        8.58      123.29     83.24 o
   3  -8  12       74.80      184.12     95.94 o
   4  -8  12       39.87      -24.57     86.62 o
   5  -8  12      168.70      115.12     91.32 o
   6  -8  12        7.71       21.97    106.60 o
   7  -8  12       27.43      -21.60    112.46 o
  -9  -7  12        6.65       26.87     61.96 o
  -8  -7  12       56.78      109.20     58.39 o
  -7  -7  12      120.14      131.15     54.82 o
  -6  -7  12        7.80       -3.83     55.93 o
  -5  -7  12      114.00      143.29     54.05 o
  -4  -7  12      632.92      629.20     57.79 o
  -3  -7  12        2.84       32.34     61.37 o
  -2  -7  12      158.80      175.62     62.26 o
  -1  -7  12      551.53      504.61     63.20 o
   0  -7  12       12.73       48.40     62.61 o
   1  -7  12        3.18       42.71     69.55 o
   2  -7  12       33.75       94.56     75.15 o
   3  -7  12      239.77      190.08     81.60 o
   4  -7  12      452.60      484.75     91.94 o
   5  -7  12      410.92      330.81     90.32 o
   6  -7  12      498.92      541.99     99.98 o
   7  -7  12       29.50       15.93    107.57 o
   8  -7  12      172.62      166.82    116.95 o
  -9  -6  12       34.75       59.45     57.57 o
  -8  -6  12      195.92      185.93     55.39 o
  -7  -6  12        0.77       68.36     53.55 o
  -6  -6  12        1.43       53.18     52.12 o
  -5  -6  12      147.16      224.66     52.37 o
  -4  -6  12        1.71       46.29     51.86 o
  -3  -6  12       59.27      143.72     61.03 o
  -2  -6  12      506.58      546.12     65.08 o
  -1  -6  12      218.05      238.95     62.85 o
   0  -6  12        1.99       49.13     61.41 o
   1  -6  12       54.48       71.61     66.59 o
   2  -6  12       10.26       35.35     64.67 o
   3  -6  12      740.96      696.62     74.99 o
   4  -6  12      213.73      197.33     89.52 o
   5  -6  12      293.96      201.04     88.31 o
   6  -6  12        8.09       27.38     95.86 o
   7  -6  12      160.25      160.52     88.38 o
   8  -6  12        3.53       48.20     95.25 o
   9  -6  12       51.99       40.98    116.61 o
  10  -6  12      124.82       58.30    125.38 o
 -10  -5  12      184.59      192.19     60.60 o
  -9  -5  12       98.06      133.15     57.03 o
  -8  -5  12       18.46       24.09     53.49 o
  -7  -5  12        0.67      103.37     53.72 o
  -6  -5  12      760.87      737.24     53.05 o
  -5  -5  12        3.80       88.14     50.71 o
  -4  -5  12      362.29      345.44     58.30 o
  -3  -5  12      103.20       84.89     59.19 o
  -2  -5  12       93.75      125.09     58.32 o
  -1  -5  12      131.61      160.70     58.17 o
   0  -5  12      856.47      818.76     62.21 o
   1  -5  12      389.80      286.03     62.67 o
   2  -5  12       95.72      105.40     65.60 o
   3  -5  12       17.08       52.03     67.50 o
   4  -5  12      137.70      137.70     70.55 o
   5  -5  12      109.86       99.79     74.15 o
   6  -5  12       10.04       30.72     86.77 o
   7  -5  12        1.24       44.58    100.00 o
   8  -5  12       97.34      167.98    103.68 o
   9  -5  12      258.97      209.77    110.43 o
  10  -5  12      109.48       66.98     99.91 o
  11  -5  12       81.34      103.87    107.49 o
 -10  -4  12       12.30        0.60     57.46 o
  -9  -4  12      504.95      551.60     57.52 o
  -8  -4  12       73.25      113.36     56.44 o
  -7  -4  12     1087.91      907.47     54.34 o
  -6  -4  12       90.46      181.64     51.86 o
  -5  -4  12      290.73      246.70     57.71 o
  -4  -4  12       97.19       78.25     56.54 o
  -3  -4  12       50.15       19.79     55.94 o
  -2  -4  12      133.35      186.79     56.60 o
  -1  -4  12      988.94     1150.17     61.12 o
   0  -4  12      117.11      192.94     58.78 o
   1  -4  12       22.24       94.43     79.49 o
   2  -4  12       35.60      102.04     82.55 o
   3  -4  12      135.66      104.46     78.30 o
   4  -4  12      475.59      419.11    100.26 o
   5  -4  12        1.93       -9.65     86.06 o
   6  -4  12       12.56       56.91     70.31 o
   7  -4  12      489.65      460.47     79.50 o
   8  -4  12       51.41       47.52     74.46 o
   9  -4  12        2.20       15.21     82.53 o
  10  -4  12      188.65      164.98     76.43 o
  11  -4  12       52.19       67.29     81.93 o
 -11  -3  12       29.46       29.04     67.98 o
 -10  -3  12       22.96       73.35     56.78 o
  -9  -3  12       69.52      130.58     53.27 o
  -8  -3  12      775.53      737.41     55.84 o
  -7  -3  12      121.09      199.94     51.74 o
  -6  -3  12      553.12      641.00     58.11 o
  -5  -3  12        9.18       -1.85     54.85 o
  -4  -3  12       62.69      139.47     56.58 o
  -3  -3  12      273.90      443.17     68.03 o
  -2  -3  12     3669.25     3892.00    139.23 o
  -1  -3  12      314.75      437.33     71.74 o
   0  -3  12       76.15       46.12     69.30 o
   1  -3  12      125.58      101.89     68.65 o
   2  -3  12       72.38      114.63     76.64 o
   3  -3  12      499.34      546.11     76.79 o
   4  -3  12     1058.61      933.75     92.36 o
   5  -3  12        0.25        2.06     81.06 o
   6  -3  12      368.50      413.57     85.07 o
   7  -3  12      124.90      100.13     82.56 o
   8  -3  12      343.30      325.44     92.31 o
   9  -3  12       55.25       90.78     93.14 o
  10  -3  12       12.70       16.53     67.22 o
  11  -3  12      169.24      126.85     75.67 o
  12  -3  12       11.34       37.40     78.87 o
 -11  -2  12       42.65       49.92     68.24 o
 -10  -2  12       80.65       70.79     63.47 o
  -9  -2  12      528.12      647.97     62.45 o
  -8  -2  12       43.48      149.49     60.22 o
  -7  -2  12      428.49      498.32     57.90 o
  -6  -2  12        8.55       49.57     56.22 o
  -5  -2  12      133.90       91.51     58.94 o
  -4  -2  12       89.45       95.87     68.27 o
  -3  -2  12     4475.46     4441.16    285.66 o
  -2  -2  12      140.18      155.20     66.29 o
  -1  -2  12      120.28      197.37     70.33 o
   0  -2  12       14.89       53.80     68.78 o
   1  -2  12       18.11       81.23     68.71 o
   2  -2  12       55.66       10.74     74.28 o
   3  -2  12      880.88      951.35     83.50 o
   4  -2  12      405.89      448.94     76.89 o
   5  -2  12        9.81       40.92     96.99 o
   6  -2  12      338.61      371.01     96.62 o
   7  -2  12      353.76      380.04     98.68 o
   8  -2  12     1762.36     1970.01    224.53 o
   9  -2  12      410.02      424.92    123.72 o
  10  -2  12      104.16       67.94    100.78 o
  11  -2  12      101.37      136.50     84.21 o
  12  -2  12      130.39      141.83     70.79 o
  13  -2  12        0.08       22.08     74.89 o
 -11  -1  12       14.43       49.79     68.05 o
 -10  -1  12       30.59      142.79     60.08 o
  -9  -1  12      123.47      140.32     64.72 o
  -8  -1  12      532.92      555.96     64.05 o
  -7  -1  12      705.26      690.93     60.93 o
  -6  -1  12      643.71      743.11     58.34 o
  -5  -1  12      104.27      185.21     65.45 o
  -4  -1  12     1561.48     1778.82    138.18 o
  -3  -1  12       14.43        5.89     66.71 o
  -2  -1  12     1054.92     1080.26     68.03 o
  -1  -1  12      314.62      354.91     64.23 o
   0  -1  12        0.56      -62.60     67.87 o
   1  -1  12     1103.48     1033.78     68.37 o
   2  -1  12     1584.33     1506.51     75.25 o
   3  -1  12      400.54      575.10     71.98 o
   4  -1  12        1.75      117.24     89.16 o
   5  -1  12        4.32       83.16     89.65 o
   6  -1  12       70.33       79.41     90.49 o
   7  -1  12     1175.04     1160.63     87.16 o
   8  -1  12        1.73       21.06     84.66 o
   9  -1  12        0.65       29.29     87.96 o
  10  -1  12      269.04      243.93     91.98 o
  11  -1  12      252.45      186.96     75.27 o
  12  -1  12       47.19       94.82     68.44 o
  13  -1  12      311.53      293.15     76.34 o
 -11   0  12       39.96       90.45     68.50 o
 -10   0  12        1.23       14.30     64.14 o
  -9   0  12      573.14      653.63     63.16 o
  -8   0  12       66.32       81.64     62.01 o
  -7   0  12       60.86      128.92     59.46 o
  -6   0  12      969.11      972.26     73.03 o
  -5   0  12      209.21      299.85     80.34 o
  -4   0  12      113.77      231.06     69.52 o
  -3   0  12      227.09      171.40     67.71 o
  -2   0  12     1331.82     1149.83     71.03 o
  -1   0  12       40.01       -5.16     65.66 o
   0   0  12      661.86      690.05     77.65 o
   1   0  12     1293.52     1236.39     80.91 o
   2   0  12      935.41     1187.56    213.87 o
   3   0  12      667.50      832.36    120.86 o
   4   0  12       95.71       54.71     80.91 o
   5   0  12      512.70      603.61     84.73 o
   6   0  12      755.34      755.38    121.63 o
   7   0  12       69.86       75.01     78.55 o
   8   0  12       34.53       97.65     79.99 o
   9   0  12       34.59       80.49     82.02 o
  10   0  12        9.32       36.16     82.57 o
  11   0  12       10.19       46.49     60.79 o
  12   0  12      463.13      458.06     65.59 o
  13   0  12       22.34       88.00     71.03 o
  14   0  12        4.56       18.91     77.72 o
 -11   1  12        7.24       45.31     69.53 o
 -10   1  12      837.11      809.02     71.21 o
  -9   1  12        4.79      117.70     63.18 o
  -8   1  12      376.53      323.75     64.02 o
  -7   1  12      722.00      652.38     68.66 o
  -6   1  12       72.38       88.38     70.93 o
  -5   1  12     1739.01     1732.94     95.72 o
  -4   1  12      971.04     1012.29     71.22 o
  -3   1  12     3053.40     3214.64     73.69 o
  -2   1  12       14.99       89.66     65.69 o
  -1   1  12        2.26       40.49     63.55 o
   0   1  12     1829.97     1937.99     68.64 o
   1   1  12       82.33      287.92     96.47 o
   2   1  12      513.45      555.36     89.00 o
   3   1  12     3798.25     3929.49    240.62 o
   4   1  12      684.74      788.38     80.55 o
   5   1  12      823.09     1022.27     96.03 o
   6   1  12       93.51       78.89    118.11 o
   7   1  12       16.66        0.18     77.48 o
   8   1  12      891.48      965.71     81.68 o
   9   1  12      200.16      203.54     74.43 o
  10   1  12      123.71      108.65     57.70 o
  11   1  12     1443.72     1399.57    173.78 o
  12   1  12        4.41       53.23     61.94 o
  13   1  12       66.18       67.65     64.64 o
  14   1  12       37.27       47.43     68.33 o
 -11   2  12      248.44      224.55     71.41 o
 -10   2  12      132.20      216.90     67.57 o
  -9   2  12      241.88      224.88     65.92 o
  -8   2  12     1078.34      991.56     86.80 o
  -7   2  12        9.43      -35.21     71.45 o
  -6   2  12        0.68        0.28     72.64 o
  -5   2  12     1478.16     1512.09     75.10 o
  -4   2  12     1876.58     1981.31     73.02 o
  -3   2  12     1566.22     1577.40     71.98 o
  -2   2  12     4136.65     4335.88    192.53 o
  -1   2  12     1274.28     1286.05     66.95 o
   0   2  12      177.95      222.85     83.37 o
   1   2  12      530.00      563.93     90.01 o
   2   2  12     4585.52     4807.13    108.08 o
   3   2  12      384.55      317.50     83.13 o
   4   2  12      549.44      751.68     79.09 o
   5   2  12      418.13      402.80     70.21 o
   6   2  12       41.83      134.49    133.72 o
   7   2  12      172.90      189.47     72.40 o
   8   2  12      467.67      505.91     79.16 o
   9   2  12       26.03       23.58     60.86 o
  10   2  12      365.03      376.36     54.23 o
  11   2  12        3.88       66.53     55.78 o
  12   2  12      258.43      190.62     59.51 o
  13   2  12      321.46      226.70     65.05 o
  14   2  12        0.36       66.29     66.80 o
 -10   3  12      197.66      217.50     67.28 o
  -9   3  12      543.29      540.81     65.40 o
  -8   3  12        0.49      110.51     74.46 o
  -7   3  12        9.94       -4.99     69.64 o
  -6   3  12      144.44      156.69     71.04 o
  -5   3  12      966.37      823.96     76.31 o
  -4   3  12       52.77      147.76     70.65 o
  -3   3  12     2104.45     2073.56    131.80 o
  -2   3  12        4.39      127.82     63.30 o
  -1   3  12      984.45     1161.02    146.30 o
   0   3  12       88.43      111.20     83.55 o
   1   3  12     1384.10     1481.46     98.35 o
   2   3  12      524.69      632.94     87.91 o
   3   3  12      109.46      196.52     78.66 o
   4   3  12       62.33      152.01     75.06 o
   5   3  12      121.90       12.53     70.30 o
   6   3  12      606.86      706.23     72.44 o
   7   3  12     1409.14     1474.78    145.01 o
   8   3  12       96.41      129.41     54.05 o
   9   3  12     1339.77     1316.37    133.40 o
  10   3  12        4.35       16.17     50.86 o
  11   3  12      115.44      123.99     54.14 o
  12   3  12      584.59      551.57     55.56 o
  13   3  12       27.16       59.49     59.10 o
  14   3  12        1.72       55.84     67.03 o
  15   3  12      251.15      152.07     71.10 o
 -10   4  12      527.12      467.86     73.60 o
  -9   4  12      223.57      224.21     73.77 o
  -8   4  12       18.51       70.18     68.66 o
  -7   4  12       95.18       79.19     62.94 o
  -6   4  12       11.70       12.17     75.14 o
  -5   4  12      407.03      424.23     76.48 o
  -4   4  12     6938.93     7517.45    106.41 o
  -3   4  12       37.36       50.18     68.27 o
  -2   4  12     2704.33     2933.04    155.88 o
  -1   4  12       32.28      -54.43     79.63 o
   0   4  12     1974.11     2259.07     88.21 o
   1   4  12       65.91       76.73     85.96 o
   2   4  12      126.06      207.96     96.30 o
   3   4  12      135.01      326.12     82.10 o
   4   4  12       26.52       61.40     73.37 o
   5   4  12      740.12      786.46     59.50 o
   6   4  12     2133.43     2283.21    153.95 o
   7   4  12      281.09      325.58     53.60 o
   8   4  12     1122.00     1282.20     58.88 o
   9   4  12       21.91        7.37     54.55 o
  10   4  12        7.82        3.94     49.07 o
  11   4  12      351.65      351.13     51.14 o
  12   4  12        8.34       61.96     52.24 o
  13   4  12       38.97       61.65     58.46 o
  14   4  12      156.49       58.44     59.83 o
  15   4  12       12.45       -9.93     65.41 o
 -10   5  12       71.63       96.95     73.52 o
  -9   5  12       27.23       48.94     70.77 o
  -8   5  12        4.27       28.91     67.44 o
  -7   5  12        1.14       -6.27     64.74 o
  -6   5  12        1.43       10.30     61.54 o
  -5   5  12     2328.32     2355.39    154.78 o
  -4   5  12        0.63       78.88     59.37 o
  -3   5  12       15.66       29.27     55.36 o
  -2   5  12      219.61      196.95     62.07 o
  -1   5  12     4491.75     4503.32    408.41 o
   0   5  12     2156.81     2333.22    289.88 o
   1   5  12     2004.14     2192.11     68.49 o
   2   5  12      208.19      206.61     57.97 o
   3   5  12      864.02      960.56     78.43 o
   4   5  12      273.26      263.53     66.90 o
   5   5  12      308.93      350.80     57.71 o
   6   5  12      667.85      717.11     92.31 o
   7   5  12        0.14       46.40     55.89 o
   8   5  12        0.62       69.72     56.57 o
   9   5  12        0.46       20.06     46.86 o
  10   5  12     1158.19     1175.59     53.54 o
  11   5  12       18.83       20.82     50.63 o
  12   5  12        0.72       22.65     51.92 o
  13   5  12       30.95       74.05     60.60 o
  14   5  12        1.03       49.37     57.57 o
  15   5  12        7.83       82.85     68.05 o
  -9   6  12       61.13       96.27     80.06 o
  -8   6  12        3.91       23.04     70.00 o
  -7   6  12        1.91       37.60     67.45 o
  -6   6  12     1415.50     1468.22     76.10 o
  -5   6  12       91.55       80.34     63.43 o
  -4   6  12      102.11      148.32     59.16 o
  -3   6  12      829.02      701.82     56.27 o
  -2   6  12      117.46      165.43     65.60 o
  -1   6  12      941.69      895.03    103.56 o
   0   6  12     2646.26     2808.28    233.35 o
   1   6  12      277.50      341.97     60.13 o
   2   6  12       45.54       43.42     58.00 o
   3   6  12      281.30      351.93     86.14 o
   4   6  12     2523.68     2485.22     89.24 o
   5   6  12      344.41      581.69     54.52 o
   6   6  12       26.74       91.08     56.58 o
   7   6  12     1112.65     1124.98     63.58 o
   8   6  12        5.44       -4.43     54.18 o
   9   6  12      439.56      480.77     49.13 o
  10   6  12      163.63      158.22     48.49 o
  11   6  12       35.27       98.10     52.44 o
  12   6  12       81.61       92.39     53.20 o
  13   6  12        0.28       46.32     54.96 o
  14   6  12        7.20      -14.76     60.12 o
  15   6  12      136.21       90.57     63.91 o
  -9   7  12       99.61      174.32     79.58 o
  -8   7  12       57.76       79.67     73.98 o
  -7   7  12      709.45      732.63     72.94 o
[truncated: 162,488 more chars]
